# Supplementary material for: Global Evidence on the Sustainability of Telemedicine in Outpatient and Primary Care During the First 2 Years of the COVID-19 Pandemic: Scoping Review Using the Nonadoption, Abandonment, Scale-Up, Spread, and Sustainability (NASSS) Framework
Source: Interact J Med Res. 2025 Feb 28;14:e45367. doi: 10.2196/45367 (PMC11909490; doi:10.2196/45367)
Supplement: Multimedia Appendix 3 [file ijmr_v14i1e45367_app3.xlsx]

## Sheet: Included Abstracts
key	Author year	title	abstract
rayyan-300605455	East Kent Hospitals NHS Foundation Trust 2021	"GENG06 - Board of Directors Meeting - Open (Thursday 27 May 2021)"	"Outpatients are working towards the targets set by our commissioners of at least 25% of all patient appointments and 60% of all follow ups to be conducted via telemedicine, where clinically appropriate, and to that end we have developed an enhanced engagement plan to meet this target and also to encourage the shift to Web from phone were possible. We have also set a stretch target of 80% to driv…
rayyan-300605461	European Union 2020	"GENG12 - THE ORGANISATION OF RESILIENT HEALTH AND SOCIAL CARE FOLLOWING THE COVID-19 PANDEMIC, Opinion of the Expert Panel on effective ways of investing in Health (EXPH)"	"This complex framework must encompass several areas, including financing and investment needs, coordination of care, crisis preparedness, health workforce planning, staff retention, working conditions, and mobility, patient safety, and clinical management (across the entire patient pathway). It is also important to determine how to gather, process, use, protect, and ensure the quality of health …
rayyan-300605465	Karacabeyli et al 2020	"GENG16 - The Live 5-2-1-0 Toolkit for family physicians: Evaluating a health promotion resource for primary care"	"Supporting individuals with opioid and other substance use disorders is a priority at this time. Lack of access to substances dueto physical distancing and quarantine orders can put individuals at risk of withdrawal. Physicians must recognize clinic and emergency department visits and telemedicine consultations as opportunities to connect patients with counseling,mental health, and social housin…
rayyan-300605466	Royal College of General Practitioners 2020	"GENG17 - General practice in the post Covid world Challenges and opportunities for general practice"	"Digital communication has also facilitated collaboration between GPs and social care providers. While GPs have still been providing face-to-face visits to care homes, when it is clinically appropriate to do so, they have also been delivering care remotely, using video conferencing platforms to undertake virtual â€˜roundsâ€™ and remote consultations with residents. The main barrier to digital com…
rayyan-300605471	National Committee for Quality Assurance (NCQA) 2020	"GENG22 - Taskforce on Telehealth Policy (TTP) Findings and Recommendations Latest Evidence: September 2020"	"The Taskforce on Telehealth Policy (TTP) was formed to assess the changes occasioned by the pandemic and find agreement on recommendations that would maximize the availability of safe, high-quality and cost-effective telehealth services. Convened by the Alliance for Connected Care, the National Committee for Quality Assurance and the American Telemedicine Association, the TTP represents the pers…
rayyan-300605473	Ruhm (Editor) 2021	"GENG24 - Focus: Artificial Intelligence and Technology in Family Medicine"	"This issue of Family Doctor looks at the increasing role artificial intelligence (AI) and machine learning (ML) play in primary care training and clinical practice. Several authors focus on changes in graduate medical education due to both technology and the current COVID-19 pandemic, while others explore the direct impact of automation on not only office procedures, but on the traditional work …
rayyan-304383003	Mbunge et al 2022	AFR05 - Virtual healthcare services and digital health technologies deployed during coronavirus disease 2019 (COVID-19) pandemic in South Africa: a systematic review	"Abstract Aims To identify virtual healthcare services and digital health technologies deployed in South Africa during coronavirus disease 2019 (COVID-19) and the challenges associated with their use. Methods To determine the status of digital health utilization during COVID-19 in South Africa, the preferred reporting items for systematic reviews and meta-analyses model was used to perform a syst…
rayyan-300598709	Jonnagaddala et al 2021	SCOP50- From telehealth to virtual primary care in Australia? A Rapid scoping review	Objective: The COVID-19 pandemic and its socio-economic impacts have disrupted our health systems and society. We sought to examine informatics and digital health strategies that supported the primary care response to COVID-19 in Australia. Specifically, the review aims to answer: how Australian primary health care responded and adapted to COVID-19, the facilitators and inhibitors of the Primary …
rayyan-300605469	Philips UK 2021	GENG20 - Written evidence submitted by Philips UKI (HSC0978)	"Secondly, COVID-19 has been a catalyst for reshaping NHS services, particularly in the increased use of remote care and telemedicine in primary care. It has become clear that technology has the potential to further transform not only the delivery of healthcare, but also better enable healthcare prevention too. Enabling technologies must also facilitate a seamless experience for patients and care…
rayyan-300600137	Li et al 2021	GS15 - Benefits and Challenges of Using Virtual Primary Care During the COVID-19 Pandemic: From Key Lessons to a Framework for Implementation	GS15 Background With the onset of COVID-19, general practitioners (GPs) and patients worldwide swiftly transitioned from face-to-face to digital remote consultations. There is a need to evaluate how this global shift has impacted patient care, healthcare providers, patient and carer experience, and health systems.Objective We explored GPsâ€™ perspectives on the main benefits and challenges of usi…
rayyan-300600144	Tulupova et al 2021	GS22 - Patient experience with telemedicine in primary care during the COVID pandemic: a qualitative study	GS22 The Czech Republic is one of the countries with the low rate of digitization of health care processes, and the current legislation provides only isolated elements of electronic health care. Due to the COVID-19 pandemic, general practitioners (GPs) in the Czech Republic, as in other countries, had to rapidly switch to telemedicine visits. Information on patient perspectives about these visits…
rayyan-300750273	Dimer et al 2020	Livivo1 - The COVID-19 pandemic and the implementation of telehealth in speech-language and hearing therapy for patients at home: an experience report.	We present an experience report on the implementation of real-time telehealth in speech-language and hearing therapy for patients who were previously seen on an outpatient basis in a primary health care service. The Speech-Language Therapy (SLT) team was monitoring twenty-five users when the first cases of COVID-19 were notified in southern Brazil. Of these, it was judged that twelve patients req…
rayyan-300750284	Hardcastle and Ogbogu 2020	Livivo12 Virtual care: Enhancing access or harming care?	COVID-19 has catalyzed the adoption of virtual medical care in Canada. Virtual care can improve access to healthcare services, particularly for those in remote locations or with health conditions that make seeing a doctor in person difficult or unsafe. However, virtual walk-in clinic models that do not connect patients with their own doctors can lead to fragmented, lower quality care. Although vi…
rayyan-300750295	Bergman et al 2020	Livivo23 Physical Distancing With Social Connectedness.	In light of concerns over the potential detrimental effects of declining care continuity, and the need for connection between patients and health care providers, our multidisciplinary group considered the possible ways that relationships might be developed in different kinds of health care encounters.We were surprised to discover many avenues to invest in relationships, even in non-continuity con…
rayyan-300750296	Triantafillou 2020	Livivo24 Patient Perceptions of Head and Neck Ambulatory Telemedicine Visits: A Qualitative Study	OBJECTIVE: During the COVID-19 pandemic, there has been unprecedented use of telemedicine for otolaryngology ambulatory visits. Patient satisfaction with telemedicine is an important metric, but survey-based questionnaires do not capture the nuances of the patient experience. This study aims to understand head and neck patients' perceptions about telemedicine clinic visits during COVID-19. METHOD…
rayyan-300750323	Srinivasan 2020	Livivo51 Qualitative Assessment of Rapid System Transformation to Primary Care Video Visits at an Academic Medical Center.	Background: The coronavirus disease 2019 pandemic spurred health systems across the world to quickly shift from in-person visits to safer video visits.Objective: To seek stakeholder perspectives on video visits' acceptability and effect 3 weeks after near-total transition to video visits.Design: Semistructured qualitative interviews.Setting: 6 Stanford general primary care and express care clinic…
rayyan-300750324	Belenkiy 2020	Livivo52 COVID-19 Challenge: What Has Been Done and What Must Be Done? [Russian]	The sequence of systemic measures to combat the COVID-19 pandemic in Russia is described Some other countries experience of providing the specialized trauma care in a pandemic has been summarized Almost everywhere, strict measures of infection prevention and treatment were introduced in stages To date, there are the following generally accepted measures: discontinuation of planned surgeries, scre…
rayyan-300595281	O'Neill et al 2022	OVI02 - [Teleconsultation in the Portuguese National Health Service During the COVID-19 Pandemic: A Survey of Physicians' Views and Future Implications]. [Portuguese]	INTRODUCTION: The COVID-19 pandemic led to the reorganization of healthcare services and teleconsultation emerged as a solution to facilitate patient appointments. The aim of this study was to characterize, from a physician perspective, the teleconsultations carried out in the Portuguese National Health Service (SNS) during the first phase of the pandemic and to identify factors that influence th…
rayyan-300595282	Hofmann et al 2022	OVI03 - Virtual Prenatal and Postpartum Care Acceptability Among Maternity Care Providers.	INTRODUCTION: The Covid-19 pandemic and statewide stay-at-home orders abruptly impacted clinic operations necessitating the incorporation of telehealth. Uptake of telehealth is multifaceted. Clinician acceptance is critical for success. The aim of this study is to understand maternity care providers' acceptance of and barriers to providing virtual maternity care. METHODS: Providers completed a ba…
rayyan-300595289	Manski-Nankervis et al 2022	OVI10 - Primary care consumers' experiences and opinions of a telehealth consultation delivered via video during the COVID-19 pandemic.	This study examined consumers' experiences and opinions of a videoconference with a primary healthcare professional, and estimated the value of travel and time savings for consumers compared with face-to-face consultations. The online survey was conducted in Melbourne, Australia, between October 2020 and May 2021. The sample (n = 499) was highly educated (Bachelor degree or higher, 79%; 393/499),…
rayyan-300595380	Mostafa and Hegazy 2020	OVI101 - Dermatological consultations in the COVID-19 era: is teledermatology the key to social distancing? An Egyptian experience.	BACKGROUND: Coronavirus disease 2019 (COVID-19) has received marked attention globally. A worldwide call for social distancing occurred. Although the reduction of face-to-face consultation is required in order to reduce the risk of infection, dermatological services must be maintained in action and 'teledermatology' should be the solution. Materials & methods: We introduce a cross sectional obser…
rayyan-300595383	Ball et al 2022	OVI104 - If virtual gynecology clinics are here to stay, we need to include everyone.	Before the COVID-19 pandemic virtual clinics in gynecology were not commonplace in the United Kingdom or most other countries. Owing to the need to reconfigure health provision to caring for COVID-19 patients, reducing footfall in hospitals and restricted movement, telemedicine was rapidly introduced at scale in hospitals thought the United Kingdom. This happened without much consultation with se…
rayyan-300595387	Sharma et al 2022	OVI108 - System-Level Factors Associated With Telephone and Video Visit Use: Survey of Safety-Net Clinicians During the Early Phase of the COVID-19 Pandemic.	BACKGROUND: The COVID-19 pandemic prompted safety-net health care systems to rapidly implement telemedicine services with little prior experience, causing disparities in access to virtual visits. While much attention has been given to patient barriers, less is known regarding system-level factors influencing telephone versus video-visit adoption. As telemedicine remains a preferred service for pa…
rayyan-300595389	Grens et al 2022	OVI110 - Fertility Workup With Video Consultation During the COVID-19 Pandemic: Pilot Quantitative and Qualitative Study.	BACKGROUND: Due to the COVID-19 pandemic, major parts of elective health care in the Netherlands, such as reproductive medicine, were paused. When health care was resumed, video consultation was used as a new solution to continue consultations with the new governmental rules of social distancing. Prior to this COVID-19 situation, video consultation was not used extensively in the Netherlands; the…
rayyan-300595394	Aliberti et al 2022	OVI115 - Perspectives of primary care clinicians in Massachusetts on use of telemedicine with adults aged 65 and older during the COVID-19 pandemic.	To learn how to improve telemedicine for adults >65, we asked primary care clinicians ("PCPs") affiliated with one large Boston-area health system their views on using telemedicine (which included phone-only or video visits) with adults >65 during the COVID-19 pandemic. In open-ended questions, we asked PCPs to describe any challenges or useful experiences with telemedicine and suggestions for im…
rayyan-300595411	Rego et al 2021	OVI132 - Perceptions of Patients and Physicians on Teleconsultation at Home for Diabetes Mellitus: Survey Study [Portuguese]	BACKGROUND: Diabetes mellitus (DM) is one of the most challenging diseases in the 21st century and is the sixth leading cause of death. Telemedicine has increasingly been implemented in the care of patients with DM. Although teleconsultations at home have shown to be more effective for inducing HbA1c reduction than other telemedicine options, before the 2019 coronavirus disease crisis, their use …
rayyan-300595414	Swaminathan et al 2022	OVI135 - Telephone Consultation in Otorhinolaryngology During the Coronavirus Disease 2019 Pandemic: a Cross-sectional Analysis of Effectiveness and Satisfaction for Patients and Clinicians.	The COVID-19 pandemic has necessitated measures to minimise face-to-face interaction. We assessed the efficacy of teleconsultation and patient satisfaction in adult otorhinolaryngology clinic. A prospective review of telephone consultations over 6 months in a single district general hospital was conducted. Data was collected on the characteristics and outcomes of teleconsultations by clinicians, …
rayyan-300595416	Heyck et al 2022	OVI137 - A Quantitative and Qualitative Study on Patient and Physician Perceptions of Nephrology Telephone Consultation During COVID-19.	Background: COVID-19 required rapid adoption of virtual modalities to provide care for patients with a chronic disease. Care was initially provided by telephone, which has not been evaluated for its effectiveness by patients and providers. This study reports patients' and nephrologists' perceptions and preferences surrounding telephone consultation in a chronic kidney disease (CKD) clinic. Object…
rayyan-300595418	Olszewski et al 2021	OVI139 - Patient Experiences With Ambulatory Telehealth in Neurology: Results of a Mixed-Methods Study.	Objective: To assess patient experiences with rapid implementation of ambulatory telehealth during the coronavirus disease 2019 (COVID-19) pandemic. Methods: A mixed-methods study was performed to characterize the patients' experience with neurology telehealth visits during the first 8 weeks of the COVID-19 response. Consecutive patients who completed a telehealth visit were contacted by telephon…
rayyan-300595419	Kling et al 2021	OVI140 - Patient and Clinician Perspectives of New and Return Ambulatory Teleneurology Visits.	Background and Objectives: To evaluate the adoption and perceived utility of video visits for new and return patient encounters in ambulatory neurology subspecialties. Methods: Video visits were launched in an academic, multi-subspecialty, ambulatory neurology clinic in March 2020. Adoption of video visits for new and return patient visits was assessed using clinician-level scheduling data from M…
rayyan-300595421	Taylor et al 2022	OVI142 - Effective Access to Care in a Crisis Period: Hypertension Control During the COVID-19 Pandemic by Telemedicine.	Objective: To assess the effectiveness of telemedicine video visits in the management of hypertensive patients at home during the first year of the COVID-19 pandemic. Methods: A quantitative analysis was performed of all home video visits coded with a diagnosis of essential hypertension during the first 12 months of the COVID-19 pandemic (March 2020 through February 2021). A total of 10,634 patie…
rayyan-300595294	Tornero-Molina et al 2020	OVI15 - [Spanish] Tele-Rheumatology During the COVID-19 Pandemic.	INTRODUCTION: During the COVID-19 pandemic strategies to prevent transmission of the viral infection obliged our hospital to promote virtual consultations. OBJETIVE: The objective of this study is to describe the results obtained with the previous strategy of transferring activity to teleconsultation during the period of maximum impact of the pandemic. MATERIAL AND METHODS: Between 16/03 and 10/0…
rayyan-300595439	Hays and Skootsky 2022	OVI160 - Patient Experience with In-Person and Telehealth Visits Before and During the COVID-19 Pandemic at a Large Integrated Health System in the United States.	BACKGROUND: Information about telehealth versus in-office visits and how patient experience before compared to during the COVID-19 pandemic is important for healthcare planning. OBJECTIVE: To compare patient experience by visit type and before and during the pandemic. DESIGN: Survey of patients assessing ambulatory care before and during the pandemic. PARTICIPANTS: A total of 58,500 adult patient…
rayyan-300595448	Thiele et al 2022	OVI169 - [Care of rheumatology patients during the lockdown in early 2020 : Telemedicine, delegation, patient satisfaction and vaccination behavior]. [German]	BACKGROUND: Telemedicine was implemented in outpatient care during the lockdown between March and May 2020. The aim of the study was to assess patients from a private practice and the university outpatient department with respect to patient satisfaction with telemedicine, COVID-19 worries and vaccination behavior and to compare the teleconsultation by a medical assistant for rheumatology (RFA) an…
rayyan-300595450	Volandes et al 2022	OVI171 - Association of an Advance Care Planning Video and Communication Intervention With Documentation of Advance Care Planning Among Older Adults: A Nonrandomized Controlled Trial.	Importance: COVID-19 has disproportionately killed older adults and racial and ethnic minority individuals, raising questions about the relevance of advance care planning (ACP) in this population. Video decision aids and communication skills training offer scalable delivery models. Objective: To assess whether ACP video decision aids and a clinician communication intervention improved the rate of…
rayyan-300595460	Nguyen et al 2022	OVI181 - Satisfaction can co-exist with hesitation: qualitative analysis of acceptability of telemedicine among multi-lingual patients in a safety-net healthcare system during the COVID-19 pandemic.	BACKGROUND: The COVID-19 pandemic triggered unprecedented expansion of outpatient telemedicine in the United States in all types of health systems, including safety-net health systems. These systems generally serve low-income, racially/ethnically/linguistically diverse patients, many of whom face barriers to digital health access. These patients' perspectives are vital to inform ongoing, equitabl…
rayyan-300595471	Al-Iede et al 2021	OVI192 - Impact of COVID-19 lockdown on children with asthma in Jordan: a parental questionnaire.	Objective: To evaluate the impact of a 10-week lockdown on children with asthma aged 4-17 years in terms of presentations to the emergency department (ED), frequency of admissions, compliance with medications and changes in pulmonary function testing results. Design and setting: A questionnaire-based cross-sectional study using Google Forms to collect parents' and caregivers' responses after they…
rayyan-300595475	Dempsey et al 2022	OVI196 - Determining factors that influence parents' perceptions of telehealth provided in a pediatric gastroenterological practice: A quality improvement project.	BACKGROUND: In response to the COVID-19 pandemic, local and institutional guidelines restricted non-emergent, in-person visits in outpatient specialty clinics. Nurse practitioners (NPs) in pediatric gastroenterology clinics immediately shifted their practice to telehealth (TH). LOCAL PROBLEM: The shift to TH necessitated a change in practice. This quality improvement project was designed to defin…
rayyan-300595476	Parsons et al 2022	OVI197 - Feasibility and Acceptance of Direct-to-Home Tele-neuropsychology Services during the COVID-19 Pandemic.	OBJECTIVE: Neuropsychological assessment via video conferencing has been proposed during the COVID-19 pandemic. Existing literature has demonstrated feasibility and acceptance of neuropsychological measures administered by videoconference, although few studies have examined feasibility and patient acceptance of TNP visits directly to patients' homes (DTH-TNP). METHODS: We modified a previously pu…
rayyan-300595478	Fu et al 2022	OVI199 - Vulnerable migrants' access to healthcare in the early stages of the COVID-19 pandemic in the UK.	OBJECTIVES: To understand the living conditions, changes in the service user profile, and needs of vulnerable migrants trying to access healthcare in the early stages of the COVID-19 pandemic. STUDY DESIGN: Mixed methods study; using quantitative questionnaire data collected from migrant service users of Doctors of the World UK (DOTW UK) with qualitative data from free-text notes. METHODS: DOTW U…
rayyan-300595496	Sugarman et al 2021	OVI217 - Clinicians' Perceptions of Rapid Scale-up of Telehealth Services in Outpatient Mental Health Treatment.	Background: Little is known about specialty mental health and/or substance use disorder (MH/SUD) clinicians' experiences transitioning from in-person to telehealth care, to treat a diagnostically diverse population during the COVID-19 pandemic. Methods: Survey of outpatient MH/SUD clinicians (psychiatrists, nurse practitioners, psychologists, and licensed clinical social workers; N = 107) at a ps…
rayyan-300595511	Johnson et al 2021	OVI232 - Changes to telehealth practices in primary care in New Brunswick (Canada): A comparative study pre and during the COVID-19 pandemic.	BACKGROUND: During the COVID-19 pandemic, telehealth technologies were used in the primary health care setting in New Brunswick as a means to continue providing care to patients while following public health guidelines. This study aimed to measure these changes and examine if they improved timely access to primary care. A secondary goal was to identify which telehealth technologies were deemed su…
rayyan-300595513	Kalwani et al 2021	OVI234 - Application of the Quadruple Aim to evaluate the operational impact of a telemedicine program.	BACKGROUND: In response to the COVID-19 pandemic, telemedicine utilization has increased dramatically, yet most institutions lack a standardized approach to determine how much to invest in these programs. METHODS: We used the Quadruple Aim to evaluate the operational impact of CardioClick, a program replacing in-person follow-up visits with video visits in a preventive cardiology clinic. We exami…
rayyan-300595516	Vongsachang et al 2021	OVI237 - Telemedicine utilization by pediatric ophthalmologists during the COVID-19 pandemic.	Understanding provider perspectives on telemedicine adoption during the COVID-19 pandemic can help inform best practices for delivering pediatric ophthalmic care safely and remotely. In this online survey distributed to two national pediatric ophthalmology list-servs, respondents in July-August 2020 (n = 104) compared with respondents in March-April 2020 (n = 171) were more likely to report not u…
rayyan-300595538	Gray et al 2021	OVI259 - Access, Use, and Patient-Reported Experiences of Emergency Care During the COVID-19 Pandemic: Population-Based Survey.	BACKGROUND: An increase in the number of people presenting to emergency departments (EDs) is contributing to ED overcrowding. In the early stages of the COVID-19 pandemic, there was a significant reduction in the number of ED presentations in Australia, creating an opportunity to learn from patients' experiences of alternative management options. OBJECTIVE: The aim of this study is to report on t…
rayyan-300595540	Tai-Seale et al 2021	OVI261 - Implementation of Patient Engagement Tools in Electronic Health Records to Enhance Patient-Centered Communication: Protocol for Feasibility Evaluation and Preliminary Results.	BACKGROUND: Patient-physician communication during clinical encounters is essential to ensure quality of care. Many studies have attempted to improve patient-physician communication. Incorporating patient priorities into agenda setting and medical decision-making are fundamental to patient-centered communication. Efficient and scalable approaches are needed to empower patients to speak up and pre…
rayyan-300595543	Maher et al 2021	OVI264 - Changes in Patient Satisfaction Scores During the Early COVID-19 Pandemic.	The coronavirus disease 2019 (COVID-19) pandemic has caused a rapid and widespread application of telemedicine services in the outpatient setting. Prior to COVID-19, patient satisfaction was measured with Consumer Assessment of Healthcare Providers and Systems (CAHPS) Clinician & Group Survey (CG-CAHPS) and was then measured with the Press Ganey telemedicine survey. Both surveys ask about a patie…
rayyan-300595544	Kamimura et al 2021	OVI265 - Patient Satisfaction With Telehealth and Experiences During the COVID-19 Pandemic Among Uninsured Free Clinic Patients.	The COVID-19 pandemic is a significant public health issue especially for underserved populations. Little is known about patient satisfaction with telehealth among free clinic patients or other underserved populations. The purpose of this study is to examine factors associated with patient satisfaction with in-person services and telehealth during the pandemic and describe the experiences during …
rayyan-300595546	Altulaihi et al 2021	OVI267 - Physician's Perception Toward Using Telemedicine During COVID-19 Pandemic in King Abdulaziz Medical City, Riyadh, Saudi Arabia.	Introduction The novel coronavirus, officially known as COVID-19, was first reported in Wuhan, China, in December of 2019. Since that time, medical services in Saudi Arabia have adapted to the situation by delivering medical care via virtual clinics. Therefore, the aim of the study is to assess physicians' perception and the level of satisfaction with telemedicine during the COVID-19 pandemic in …
rayyan-300595559	Utley et al 2021	OVI280 - Bridging the Telemedicine Gap Among Seniors During the COVID-19 Pandemic.	At the onset of the COVID-19 pandemic, many senior patients in the USC-Keck Family Medicine clinics were limited or lacking in telemedicine participation. Three factors contributed: lack of video-enabled devices, technological literacy, and/or absence of Wi-Fi connectivity. We addressed the first 2 of these factors. Via phone contact, 9 patients agreed to receive donated Android or Apple devices …
rayyan-300595578	Alhajri et al 2021	OVI299 - Physicians' Attitudes Toward Telemedicine Consultations During the COVID-19 Pandemic: Cross-sectional Study.	BACKGROUND: To mitigate the effect of the COVID-19 pandemic, health care systems worldwide have implemented telemedicine technologies to respond to the growing need for health care services during these unprecedented times. In the United Arab Emirates, video and audio consultations have been implemented to deliver health services during the pandemic. OBJECTIVE: This study aimed to evaluate whethe…
rayyan-300595584	LeBrun et al 2021	OVI305 - Telemedicine in an Outpatient Arthroplasty Setting During the COVID-19 Pandemic: Early Lessons from New York City.	Background: The early months of the coronavirus disease 19 (COVID-19) pandemic in New York City led to a rapid transition of non-essential in-person health care, including outpatient arthroplasty visits, to a telemedicine context. Questions/Purposes: Based on our initial experiences with telemedicine in an outpatient arthroplasty setting, we sought to determine early lessons learned that may be a…
rayyan-300595586	Florea et al 2021	OVI307 - Lights and Shadows of the Perception of the Use of Telemedicine by Romanian Family Doctors During the COVID-19 Pandemic.	Introduction: Telemedicine has emerged as a critical technology to mitigate SARS-CoV-2 infection. We aim in this work to explore how general practitioners (GPs) perceived the use of telemedicine, recently recognized and reimbursed by the Public Health Insurance House (PHIH) for primary care (PC) provision. Methods: A cross-sectional study was performed in 2020 in one county of Romania using an an…
rayyan-300595592	Frank et al 2021	OVI313 - Mental health services in primary care: Evidence for the feasibility of telehealth during the COVID-19 pandemic.	Background: This study examined the transition to telehealth services during the COVID-19 pandemic in terms of attendance rates, the provision of evidence-based interventions, and clinical outcomes. Methods: The feasibility of in-person versus telehealth visits for integrated primary care sessions was compared using chart review data. Data on patient characteristics, attendance, symptom severity …
rayyan-300595595	Orrange et al 2021	OVI316 - Patient Satisfaction and Trust in Telemedicine During the COVID-19 Pandemic: Retrospective Observational Study.	BACKGROUND: Los Angeles County is a hub for COVID-19 cases in the United States. Academic health centers rapidly deployed and leveraged telemedicine to permit uninterrupted care of patients. Telemedicine enjoys high patient satisfaction, yet little is known about the level of satisfaction during a crisis and to what extent patient- or visit-related factors and trust play when in-person visits are…
rayyan-300595597	Kletecka-Pulker et al 2021	OVI318 - Telehealth in Times of COVID-19: Spotlight on Austria.	INTRODUCTION: With the spread of Coronavirus disease 2019 (COVID-19), the world has been experiencing an extraordinary state of emergency. As patients entering a doctor's practice can potentially infect medical staff and other patients, using digital alternatives wherever possible is a potential solution to avoiding face-to-face encounters. In these conditions, telemedicine is becoming increasing…
rayyan-300595604	Alharbi et al 2021	OVI325 - Patient satisfaction with virtual clinic during Coronavirus disease (COVID-19) pandemic in primary healthcare, Riyadh, Saudi Arabia.	BACKGROUND: The novel coronavirus, officially known as COVID-19, was first reported in Wuhan, China in December of 2019. Since that time, medical services in Saudi Arabia have adapted to the situation by delivering medical care via virtual clinics. Therefore, the present study aimed to assess patients' level of satisfaction with virtual clinics during the COVID-19 pandemic in Saudi Arabia. MATERI…
rayyan-300595313	Jhaveri et al 2022	OVI34 - Use of telemedicine for rheumatology practice in Queensland, Australia: Experiences before and during the COVID-19 pandemic.	BACKGROUND: In Australia there is a shortage of rheumatologists potentially translating to poorer outcomes. A possible solution in this setting is telemedicine (TM). AIM: The aim of this study was to examine the utilisation and provider perceptions of TM in rheumatology in Queensland and explore the challenges faced when using TM before and during COVID-19. METHODS: A sequential mixed-methods stu…
rayyan-300595619	Rosler 2020	OVI340 - Pediatric Telehealth Experiences: Myths and Truths About Video Visits From a Parent.	Coronavirus has shifted routine care to a telehealth, virtual experience in most cases. As a parent, an appointment conducted by video presents worries about connection and engagement with providers while advocating for a child. While uncertainty arises about provider connection and understanding via telehealth, dynamics of the experience in a pediatric visit prove reassuring. With intentional co…
rayyan-300595625	Dhahri et al 2020	OVI346 - Agile Application of Video Telemedicine During the COVID-19 Pandemic.	Background The coronavirus disease 2019 (COVID-19) pandemic led to a need to introduce video telemedicine for outpatients as an emergency measure without widespread stakeholder consultation. The patient and clinician experience of video outpatient consultation during the peak of the pandemic was studied for acceptability and to gather recommendations to improve the service during continuing infec…
rayyan-300595638	Kumar et al 2020	OVI359 - Feasibility of telemedicine in maintaining follow-up of orthopaedic patients and their satisfaction: A preliminary study.	Background: The current COVID-19 pandemic has implications on the morbidities of orthopedic patients due to lack of routine follow-ups, and inpatient and outpatient-based interventions. Telemedicine has recently emerged as an alternative for healthcare delivery to the patients and providing them with important information about orthopedic self-care and medications that can be followed without a h…
rayyan-300595315	Troncone et al 2022	OVI36 - Doctor-Patient Relationship in Synchronous/Real-time Video-Consultations and In-Person Visits: An Investigation of the Perceptions of Young People with Type 1 Diabetes and Their Parents During the COVID-19 Pandemic.	BACKGROUND: Given that the widely acknowledged influence of the doctor-patient relationship on objective health parameters and treatment adherence in chronic illnesses, this study sought to explore how patients perceived the patient-doctor relationship across virtual and in-person contexts. METHODS: Parents' and patients' perceptions of doctor-patient relationship were evaluated in 610 children a…
rayyan-300595642	Assenza et al 2020	OVI363 - Epilepsy Care in the Time of COVID-19 Pandemic in Italy: Risk Factors for Seizure Worsening.	Objective: In early 2020, Italy struggled with an unprecedented health emergency related to the COVID-19 pandemic. Medical care of chronic neurological diseases, such as epilepsy, is being sorely neglected. In this national survey, we aimed at understanding the impact of COVID-19 lockdown on the care of people with epilepsy (PwE) and identifying PwE risk factors for seizure worsening to direct te…
rayyan-300595317	White et al 2022	OVI38 - Experiences of telehealth in general practice in Australia: research protocol for a mixed-methods study.	BACKGROUND: Owing to the COVID-19 pandemic, the use of telehealth has expanded rapidly. However, little is known about the impact of delivering care through telehealth on communication between clinicians and patients. At an interactional level, the ways in which clinicians establish rapport and connection with their patients in telehealth consultations is not well understood. AIM: This study will…
rayyan-300595660	Villalobos and Calvanese 2021	OVI381 - [The impact of COVID-19 pandemic on doctor-patient relationship]. [Spanish]	Doctor-patient relationship (DPR) is the cornerstone of clinical medicine, mobilizing powerful human resources. This article analyzes the impact of COVID-19 pandemia on DPR. Due to fear of contagion, the use of telephone or digital consultation was preferred, in which only the results of laboratory and imaging tests can be reviewed, and the patient receives a diagnostic conclusion. Patients are a…
rayyan-300595665	Massaroni et al 2021	OVI386 - Use of telehealth for HIV care in Italy: Are doctors and patients on the same page? A cross-sectional study.	BACKGROUND: The COVID-19 pandemic has changed outpatient clinical practice, which has led to the need defining digital healthcare modalities to provide telehealth services. The aim of our study was to explore opinions about HIV management via telehealth in a representative, southern central Italian cohort of individuals with HIV (PLWH) and doctors involved in the treatment process. METHODS: We en…
rayyan-300595666	Curtis et al 2021	OVI387 - "Not a perfect situation, but..." A single-practice survey of patient experience of phone consultations during COVID-19 Alert Level 4 in New Zealand.	AIM: To explore patients' experiences of virtual consultations during the COVID-19 Alert Level 4 lockdown in New Zealand. METHOD: A single-practice retrospective phone survey exploring patients' satisfaction with the phone consultation process during Alert Level 4 lockdown. RESULTS: Of 259 eligible patients, 108 (42%) participated in the survey. Overall satisfaction with phone consultations was h…
rayyan-300595672	Mathew et al 2021	OVI393 - Telehealth and Australian general practice in 2020: A survey exploring patients' perspectives in the Adelaide Hills.	BACKGROUND AND OBJECTIVES: COVID-19 and Medicare Benefits Schedule rebates have driven the increased use of telehealth in Australian general practice. The aim of this study was to gain an understanding of patients' perspectives towards telehealth in general practice. METHOD: A 10-question online survey was designed and distributed to patients in the Adelaide Hills via direct email invitation, soc…
rayyan-300595681	Skelly et al 2021	OVI402 - Guidelines for the use of the Attend Anywhere Platform for Telecommunications within the Pain Service.	Introduction Remote consultation is of growing in importance and gaining popularity in both primary and secondary healthcare settings. Reduced necessity for a physical presence of the patient within the healthcare setting is of particular benefit in the current COVID-19 era. It is also of benefit to a diverse group of patients, for example: those who are geographically distant from the base hospi…
rayyan-300595683	Riedel et al 2021	OVI404 - Use of telemedicine for opioid use disorder treatment - Perceptions and experiences of opioid use disorder clinicians.	OBJECTIVE: To understand clinician use of and opinions about telemedicine for opioid use disorder (tele-OUD) during the COVID-19 pandemic. METHODS: An electronic national survey was administered in fall 2020 to 602 OUD clinicians recruited from WebMD/Medscape's online panel. The survey completion rate was 97.3 %. RESULTS: On average, clinicians reported that 56.9 % of their visits in the last mon…
rayyan-300595320	Moore et al 2022	OVI41 - Factors Enhancing Trust in Electronic Communication Among Patients from an Internal Medicine Clinic: Qualitative Results of the RECEPT Study.	BACKGROUND: Electronic health records are now the norm in US healthcare. Bidirectional patient portals allow frequent communication between patients and their healthcare team. Many studies have examined the importance of patient engagement and trust between patients and their healthcare team, typically in the context of face-to-face interactions. Little is known about how patient trust and engage…
rayyan-300595694	Ennis et al 2021	OVI415 - The perspective of Canadian health care professionals on abortion service during the COVID-19 pandemic.	BACKGROUND: The COVID-19 pandemic and pandemic response created novel challenges for abortion services. Canada was uniquely positioned to transition to telemedicine because internationally common restrictions on abortion medication were removed before the pandemic. OBJECTIVE: We sought to characterize the experiences of abortion health care professionals in Canada during the COVID-19 pandemic and…
rayyan-300595702	Conway et al 2021	OVI423 - Telemedicine Evaluations in Neuro-Ophthalmology During the COVID-19 Pandemic: Patient and Physician Surveys.	BACKGROUND: The novel coronavirus 2019 (COVID-19) pandemic has transformed health care. With the need to limit COVID-19 exposures, telemedicine has become an increasingly important format for clinical care. Compared with other fields, neuro-ophthalmology faces unique challenges, given its dependence on physical examination signs that are difficult to elicit outside the office setting. As such, it…
rayyan-300595323	Verma and Kerrison 2022	OVI44 - Patients' and physicians' experiences with remote consultations in primary care, during the covid-19 pandemic: a multi-method rapid review of the literature.	BACKGROUND: During the COVID-19 pandemic, many countries implemented remote consultations in primary care to protect patients and staff from infection. AIM: The aim of this review was to synthesise the literature exploring patients' and physicians' experiences with remote consultations in primary care, during the pandemic, with the further aim of informing their future delivery. DESIGN & SETTING:…
rayyan-300595722	Kludacz-Alessandri et al 2021	OVI443 - The impact of medical teleconsultations on general practitioner-patient communication during COVID- 19: A case study from Poland.	According to the outbreak of the Covid-19 pandemic, medical teleconsultations using various technologies have become an important tool to mediate communication between general practitioners (GP) and the patients in primary health care in many countries. The quality of the GP-patient communication is an essential factor, which improves the results of treatment and patient satisfaction. The objecti…
rayyan-300595727	Adams et al 2021	OVI448 - Patient satisfaction and acceptability with telehealth at specialist medical outpatient clinics during the COVID-19 pandemic in Australia.	BACKGROUND: Outpatient clinics were shifted rapidly to telehealth in Australia during the Coronavirus disease 19 (COVID-19) pandemic, drastically altering patient care and experience. AIMS: To investigate patient satisfaction and acceptability of telehealth consultations during the COVID-19 pandemic. METHODS: Prospective observation study conducted in two hospital rheumatology outpatient departme…
rayyan-300595728	Franzosa et al 2021	OVI449 - "There Is Something Very Personal About Seeing Someone's Face": Provider Perceptions of Video Visits in Home-Based Primary Care During COVID-19.	The rapid deployment of video visits during COVID-19 may have posed unique challenges for home-based primary care (HBPC) practices due to their hands-on model of care and older adult population. This qualitative study examined provider perceptions of video visits during the first wave of the COVID-19 crisis in New York City (NYC) through interviews with HBPC clinical/medical directors, program ma…
rayyan-300595742	Teng et al 2021	OVI463 - Physician and patient satisfaction with the switch to remote outpatient encounters in epilepsy clinics during the Covid-19 pandemic.	PURPOSE: Analyzing parents' and physicians' opinions regarding phone-based encounters in emergency shifts of a French pediatric epilepsy center compared to traditional face-to-face encounters during the first lockdown of the COVID-19 pandemic METHODS: Prospective monocentric study on remote encounters at Necker rare epilepsy reference center from March 20th, 2020 to April 23rd, 2020 due to lockdo…
rayyan-300595745	Reicher et al 2021	OVI466 - Using Telemedicine During the COVID-19 Pandemic: Attitudes of Adult Health Care Consumers in Israel.	Introduction: The COVID-19 pandemic has affected health care services worldwide due to lockdowns, prevention measures, and social distancing. During this period, patients, including older adults and those with chronic conditions, need ways to obtain medical attention other than going physically to the clinic, such as telemedicine services. The purpose of the present study was to evaluate attitude…
rayyan-300595752	Chiang et al 2021	OVI473 - Patient experience of telemedicine for headache care during the COVID-19 pandemic: An American Migraine Foundation survey study.	OBJECTIVE: We sought to investigate the patient experience of telemedicine for headache care during the coronavirus disease 2019 (COVID-19) pandemic. BACKGROUND: The use of telemedicine has rapidly expanded and evolved since the beginning of the COVID-19 pandemic. Telemedicine eliminates the physical and geographic barriers to health care, preserves personal protective equipment, and prevents the…
rayyan-300595777	Javanparast et al 2021	OVI498 - The experience of Australian general practice patients at high risk of poor health outcomes with telehealth during the COVID-19 pandemic: a qualitative study.	BACKGROUND: The emergence of the COVID-19 pandemic has raised concerns about the potential decrease in access and utilisation of general practice services and its impact on patient care. In March 2020, the Australian Government introduced telehealth services to ensure that people more vulnerable to COVID-19 do not delay routine care from their general practitioners. Evidence about patients' exper…
rayyan-300595795	Gupta et al 2021	OVI516 - A systematic review of outcomes of remote consultation in ENT.	AIMS: Remote or tele-consultation has become an emerging modality of consultation in many specialities, including ENT. Advantages include increasing accessibility, potential to reduce costs and, during the COVID-19 pandemic, reduced risk of infection transmission. Here, we systematically collate and synthesise the evidence base on outcomes from remote consultation in adult and paediatric ENT serv…
rayyan-300595796	Day et al 2021	OVI517 - Survey protocol for exploring video and phone use in Aotearoa New Zealand general practice: considerations for future telehealth.	INTRODUCTION: Telehealth became the most practical option for general practice consultations in Aotearoa New Zealand (NZ) as a result of the national lockdowns in response to the COVID-19 pandemic. What is the consumer experience of access to telehealth and how do consumers and providers perceive this mode of care delivery going forward? METHODS AND ANALYSIS: A national survey of general practice…
rayyan-300595801	Staffieri et al 2021	OVI522 - Parent satisfaction and acceptability of telehealth consultations in pediatric ophthalmology: initial experience during the COVID-19 pandemic.	Telehealth in pediatric ophthalmology has predominantly been utilized and reported in the setting of clinician-to-clinician opinion or store-and-forward of images, particularly in the diagnosis and management of retinopathy of prematurity (ROP). We present our initial experience of using a telehealth model of care to deliver real-time specialist pediatric ophthalmology services during the COVID-1…
rayyan-300595802	Chesnel et al 2021	OVI523 - Efficiency and satisfaction with telephone consultation of follow-up patients in neuro-urology: Experience of the COVID-19 pandemic.	AIM: The COVID-19 pandemic led to limit patients' visits to the neuro-urology department. Telemedicine was seen as a pragmatic solution to provide follow-up care. This study aimed to assess the efficiency and satisfaction of a telephone consultation in neuro-urology. METHODS: During the pandemic, the scheduled medical visits were converted into telephone consultation. For each teleconsultation, t…
rayyan-300595820	Kurotschka et al 2021	OVI541 - General Practitioners' Experiences During the First Phase of the COVID-19 Pandemic in Italy: A Critical Incident Technique Study.	Since February 2020, when coronavirus disease began to spread in Italy, general practitioners (GPs) were called to manage a growing number of health situations. The challenges experienced by Italian GPs remained unrevealed. This study aimed at exploring Italian GPs' care experiences and practices associated with critical incidents during the first wave of the pandemic. A qualitative study design …
rayyan-300595824	Malliaras et al 2021	OVI545 - It's not hands-on therapy, so it's very limited': Telehealth use and views among allied health clinicians during the coronavirus pandemic.	BACKGROUND: Telehealth services have helped enable continuity of care during the coronavirus pandemic. We aimed to investigate use and views towards telehealth among allied health clinicians treating people with musculoskeletal conditions during the pandemic. METHODS: Cross-sectional international survey of allied health clinicians who used telehealth to manage musculoskeletal conditions during t…
rayyan-300595825	Krasovsky et al 2021	OVI546 - Transition to Multidisciplinary Pediatric Telerehabilitation during the COVID-19 Pandemic: Strategy Development and Implementation.	Telerehabilitation offers a unique solution for continuity of care in pediatric rehabilitation under physical distancing. The major aims of this study were to: (1) describe the development of telerehabilitation usage guidelines in a large hospital in Israel, and to (2) evaluate the implementation of telerehabilitation from the perspectives of healthcare practitioners and families. An expert focus…
rayyan-300595828	Mustafa et al 2021	OVI549 - Patient Satisfaction with In-Person, Video, and Telephone Allergy/Immunology Evaluations During the COVID-19 Pandemic.	BACKGROUND: The SarsCoV2, novel coronavirus (COVID-19) pandemic necessitated a rapid transition from in-person evaluations to remote delivery of care, including both video and telephone visits, in allergy/immunology practices. OBJECTIVE: To evaluate patient satisfaction, patient and physician impression of encounter completeness, and reimbursement between in-person, video, and telephone encounter…
rayyan-300595838	Franzosa et al 2021	OVI559 - "At Home, with Care": Lessons from New York City Home-based Primary Care Practices Managing COVID-19.	BACKGROUND/OBJECTIVES: COVID-19 required rapid innovation throughout the healthcare system. Home-based primary care (HBPC) practices faced unique challenges maintaining services for medically complex older populations for whom they needed to adapt a traditionally hands-on, model of care to accommodate restrictions on in-person contact. Our aim was to determine strategies used by New York City (NY…
rayyan-300595847	Saiyed et al 2021	OVI568 - Physician Perspective and Key Satisfaction Indicators with Rapid Telehealth Adoption During the Coronavirus Disease 2019 Pandemic.	Background: Physician satisfaction with telehealth during the coronavirus disease 2019 pandemic is a strong indicator for future use. Validated surveys can guide improvement and future expansion of telehealth programs. Introduction: This study examines physician and advanced practice provider perspectives and satisfaction using telehealth at UPMC Pinnacle and to assess key predictors of future us…
rayyan-300595848	Kirby et al 2021	OVI569 - Patient and Physician Satisfaction with Telehealth During the COVID-19 Pandemic: Sports Medicine Perspective.	Background: Owing to the COVID-19 pandemic, there has been a large shift in health care toward virtual platforms. This study analyzed patient and physician satisfaction with telehealth during the height of the pandemic within the division of sports medicine. Methods: All sports medicine patients who completed a telemedicine visit from March 30, 2020, through April 30, 2020, were sent a 14-questio…
rayyan-300595855	Khan et al 2021	OVI576 - Evaluation of Patient Perception and Satisfaction Toward the Use of Telemedicine During Pandemic of Novel Coronavirus in Pakistan.	Background: The trend of telemedicine is exponentially increasing worldwide due to the coronavirus disease (COVID-19) pandemic. However, patient satisfaction is always a concern regarding the use of telemedicine. Introduction: The aim of this study is to evaluate the perception and satisfaction level of patients toward the use of telemedicine during the pandemic of COVID-19 among Pakistani popula…
rayyan-300595337	Reynolds-Wright et al 2021	OVI58 - A qualitative study of abortion care providers' perspectives on telemedicine medical abortion provision in the context of COVID-19.	BACKGROUND: Telemedicine for medical abortion care was rapidly introduced in Great Britain in response to the COVID-19 pandemic. A growing body of literature demonstrates that telemedicine abortion care is safe, effective and highly acceptable to patients. Less is known about the perspectives of abortion care providers (ACPs). METHODS: Qualitative research within the telemedicine abortion service…
rayyan-300595861	Murren-Boezem et al 2021	OVI582 - On-Demand, Virtual Health Care During COVID-19: Clinician Redeployment and Telemedicine Utilization in a Children's Health System.	Background: The COVID-19 global pandemic inspired an unprecedented surge in virtual health care. Safety precautions limited in-person urgent care options, despite high patient demand. This study describes how one children's health system redeployed clinical health professionals to expand existing pediatric, urgent care, on-demand telemedicine in the early months of the United States' pandemic res…
rayyan-300595872	Barkai et al 2021	OVI593 - Patient and clinician experience with a rapidly implemented large-scale video consultation program during COVID-19.	BACKGROUND: The coronavirus disease 2019 (COVID-19) pandemic has forced health-care providers to find creative ways to allow continuity of care in times of lockdown. Telemedicine enables provision of care when in-person visits are not possible. Sheba Medical Center made a rapid transition of outpatient clinics to video consultations (VC) during the first wave of COVID-19 in Israel. OBJECTIVE: Res…
rayyan-300595876	Miller et al 2021	OVI597 - Evaluation of Pragmatic Telehealth Physical Therapy Implementation During the COVID-19 Pandemic.	OBJECTIVE: The objective was to evaluate implementation of telehealth physical therapy in response to COVID-19 and identify implementation strategies to maintain and scale up telehealth physical therapy within a large urban academic medical center. METHODS: The Reach Effectiveness Adoption Implementation Maintenance (RE-AIM) framework was used to evaluate telehealth physical therapy implementatio…
rayyan-300595877	Mills et al 2021	OVI598 - Experiences and Beliefs of Low-Income Patients With Hypertension in Louisiana and Mississippi During the COVID-19 Pandemic.	Background The coronavirus disease 2019 (COVID-19) pandemic disproportionately affects individuals with hypertension and health disparities. Methods and Results We assessed the experiences and beliefs of low-income and minority patients with hypertension during the COVID-19 pandemic. Participants (N=587) from the IMPACTS-BP (Implementation of Multifaceted Patient-Centered Treatment Strategies for…
rayyan-300595879	Byrne and Watkinson 2021	OVI600 - Patient and clinician satisfaction with video consultations during the COVID-19 pandemic: an opportunity for a new way of working.	OBJECTIVE: To assess satisfaction of patients and clinicians with virtual appointments using Attend Anywhere for their orthodontic consultation and to identify any areas where the technology could be further utilised. DESIGN: Service evaluation involving descriptive cross-sectional questionnaire. SETTING: Orthodontic Departments at Royal Blackburn Teaching Hospital and Burnley General Teaching Ho…
rayyan-300595880	Itamura et al 2021	OVI601 - Comparison of Patient Satisfaction Between Virtual Visits During the COVID-19 Pandemic and In-person Visits Pre-pandemic.	OBJECTIVE: To compare the patient experience of a virtual otolaryngology clinic visit to an in-person visit, especially with its significantly increased implementation during the COVID-19 pandemic. METHODS: Patient satisfaction (PS) metrics from the Clinician and Group Consumer Assessment of Healthcare Providers and Systems survey were queried from March 1, 2020 to May 1, 2020 for telehealth visi…
rayyan-300595885	Kato-Lin et al 2021	OVI606 - Telemedicine for Acute Conditions During COVID-19: A Nationwide Survey Using Crowdsourcing.	Background: COVID-19 has resulted in a rapid and significant adoption of telemedicine for acute conditions. Understanding whether patient demand will last after the pandemic helps providers and payers make informed decisions about whether to continue adopting telemedicine. Objective: We examine user experience as well as process and patient outcomes of using telemedicine for acute conditions duri…
rayyan-300595897	Holtz 2021	OVI618 - Patients Perceptions of Telemedicine Visits Before and After the Coronavirus Disease 2019 Pandemic.	Purpose: This study sought to determine whether the necessitated use of telemedicine due to coronavirus disease 2019, and limited choice of both the provider and patient, impacts the perceptions of telemedicine by patients who experienced telemedicine prepandemic and those who first experienced telemedicine during the pandemic. Methodology: Participants for this survey were a convenience sample. …
rayyan-300595906	Imlach et al 2020	OVI627 - Telehealth consultations in general practice during a pandemic lockdown: survey and interviews on patient experiences and preferences.	BACKGROUND: During the first COVID-19 pandemic 'lockdown' in Aotearoa/New Zealand (March-May 2020, in which strict 'stay at home' measures were introduced), general practices were advised to use telephone and video consultations (telehealth) wherever possible instead of the usual in-person visits. This was a sudden change for most practices and patients. This research aimed to explore how patient…
rayyan-300595907	Schweiberger et al 2020	OVI628 - Practice-Level Variation in Telemedicine Use in a Pediatric Primary Care Network During the COVID-19 Pandemic: Retrospective Analysis and Survey Study.	BACKGROUND: Telehealth, the delivery of health care through telecommunication technology, has potential to address multiple health system concerns. Despite this potential, only 15% of pediatric primary care clinicians reported using telemedicine as of 2016, with the majority identifying inadequate payment for these services as the largest barrier to their adoption. The COVID-19 pandemic led to ra…
rayyan-300595908	Berg et al 2020	OVI629 - Clinical implications of telemedicine for providers and patients. [Review]	The coronavirus disease 2019 (COVID-19) pandemic has resulted in paradigm shifts in the delivery of health care. Lockdowns, quarantines, and local mandates forced many physician practices around the United States to move to remote patient visits and adoption of telemedicine. This has several long-term implications in the future practice of medicine. In this review we outline different models of i…
rayyan-300595910	Dietzen et al 2020	OVI631 - Telehealth in pediatric rehabilitation medicine: A survey of clinician reported utilization and experience.	PURPOSE: Telehealth services have been touted to improve access to specialty pediatric care. COVID-19 accelerated the adoption of telehealth across many medical specialties. The purpose of this study was to examine telehealth utilization and satisfaction among pediatric physiatrists. METHODS: Using Google Forms, a voluntary survey was created and administered to pediatric physiatrists. The survey…
rayyan-300595919	Isautier et al 2020	OVI640 - People's Experiences and Satisfaction With Telehealth During the COVID-19 Pandemic in Australia: Cross-Sectional Survey Study.	BACKGROUND: In response to the COVID-19 pandemic, telehealth has rapidly been adopted to deliver health care services around the world. To date, studies have not compared people's experiences with telehealth services during the pandemic in Australia to their experiences with traditional in-person visits. OBJECTIVE: This study aimed to compare participants' perceptions of telehealth consults to th…
rayyan-300595923	Esper et al 2020	OVI644 - Rapid Systemwide Implementation of Outpatient Telehealth in Response to the COVID-19 Pandemic.	EXECUTIVE SUMMARY: The COVID-19 pandemic, with its resultant social distancing, has disrupted the delivery of healthcare for both patients and providers. Fortunately, changes to legislation and regulation in response to the pandemic allowed Emory Healthcare to rapidly implement telehealth care. Beginning in early March 2020 and continuing through the initial 2-month implementation period (when da…
rayyan-300595935	Shachak et al 2020	OVI656 - Virtual care: a 'Zoombie' apocalypse?.	In the wake of COVID-19, clinicians took to telehealth to continue providing services to their patients, mostly via telephone or videoconferencing technology. Telehealth has many promised and proven benefits including convenience to the patient, potentially less distraction from the electronic health record (EHR), saves in travel time and expenses, and lowering patients' wait time in the clinic. …
rayyan-300595950	Dooley et al 2020	OVI671 - Use of Telemedicine for Sexual Medicine Patients. [Review]	INTRODUCTION: Telemedicine (TM) will play a significant role in contemporary practices that diagnose and treat sexual medicine patients. Although only a small percentage of urologists, sex therapists, social workers, psychiatrists, gynecologists, and urogynecologists currently use TM, many more practices are going to embrace this technology in the near future. This article will discuss the proces…
rayyan-300595971	Olayiwola et al 2020	OVI692 - Telehealth as a Bright Spot of the COVID-19 Pandemic: Recommendations From the Virtual Frontlines ("Frontweb").	The coronavirus disease (COVID-19) pandemic has accelerated the telehealth tipping point in the practice of family medicine and primary care in the United States, making telehealth not just a novel approach to care but also a necessary one for public health safety. Social distancing requirements and stay-at-home orders have shifted patient care from face-to-face consultations in primary care offi…
rayyan-300595974	Patel et al 2020	OVI695 - A reflection on an adapted approach from face-to-face to telephone consultations in our Urology Outpatient Department during the COVID-19 pandemic - a pathway for change to future practice?.	The sudden and unanticipated coronavirus disease 2019 (COVID-19) viral pandemic of 2020 and its profound impact on the NHS prompted an almost overnight change in the services we are able to offer our patients to fulfil clinical demands. From March 2020, we have changed outpatient appointments from face-to-face to telephone-led consultations. We have performed an early review of this service to en…
rayyan-300595975	Tenforde et al 2020	OVI696 - Telemedicine During COVID-19 for Outpatient Sports and Musculoskeletal Medicine Physicians.	INTRODUCTION: The global pandemic due to SARS-CoV-2 has resulted in an expansion of telemedicine. Measures of quality and barriers for rapid use by patients and physicians are not well described. OBJECTIVE: To describe results from a quality improvement initiative during a rapid adoptive phase of telemedicine during the pandemic. DESIGN: Patient and physician satisfaction with synchronous audiovi…
rayyan-300595978	Verduzco-Gutierrez et al 2020	OVI699 - How to Conduct an Outpatient Telemedicine Rehabilitation or Prehabilitation Visit.	The novel coronavirus pandemic is resulting in an accelerated conversion of in-person physician visits to virtual visits. As barriers to adoption of telemedicine are rapidly decreasing, it is important to recognize the need for practical and immediately deployable information that can improve doctor-patient interactions, facilitate accurate documentation, and increase confidence in the transition…
rayyan-300595350	Webber et al 2021	OVI71 - Health Care Disparities and Access to Video Visits Before and After the COVID-19 Pandemic: Findings from a Patient Survey in Primary Care.	Background: In 2020, the Centers for Medicare & Medicaid Services reimbursement structure was relaxed to aid in the rapid adoption nationally of telemedicine during the COVID-19 pandemic. Due to limited access to internet service, cellular phone data, and appropriate devices, many patients may be excluded from telemedicine services. Methods: In this study, we present the findings of a survey of p…
rayyan-300595351	Scherer et al 2021	OVI72 - The effect of Covid-19 on the willingness to use video consultations among orthopedic and trauma outpatients: a multi-center survey in 1400 outpatients.	INTRODUCTION: Due to the Covid-19 pandemic, making more use of remote medical solutions has been advertised. The purpose of this study was to assess the willingness of orthopedic trauma patients to conduct an online video consultation (OVC) during the coronavirus pandemic compared to before. METHODS: A survey amongst orthopedic and trauma outpatients from three European trauma centers was conduct…
rayyan-300595369	Parker and Chia 2021	OVI90 - Patient and clinician satisfaction with video consultations in dentistry - part one: patient satisfaction.	Introduction Although often used in medicine, video consultations are less commonly used in dentistry. During the COVID-19 pandemic, the orthodontic team at Croydon University Hospital introduced the use of video consultations to provide continued patient care at a time when face-to-face appointments were not possible.Aim To assess patient and clinician satisfaction with the Attend Anywhere video…
rayyan-300595374	Fluhr et al 2021	OVI95 - Teledermatology in Times of COVID-19 Confinement: Comparing Patients' and Physicians' Satisfaction by the Standardized Brest Teledermatology Questionnaire.	The French government imposed the first COVID-19 pandemic lockdown from March 17 until May 11, 2020. Only emergency cases and teledermatology (TD) were allowed in outpatient settings. A standardized questionnaire was developed to compare the satisfaction level of patients and their treating physicians. Our main question was whether the patients would perceive TD as a valid alternative for direct …
rayyan-300598678	Lewis et al 2021	SCOP19 - The abrupt transition from face-to-face to online treatment for eating disorders: a pilot examination of patientsâ€™ perspectives during the COVID-19 lockdown	Background: Studies investigating patientsâ€™ perspectives towards an abrupt transition from face-to-face to online treatment in eating disorders (EDs) are scarce. The current study aimed to (1) conduct a preliminary assessment of patientsâ€™ perspectives regarding this transition, and (2) explore potential demographic, clinical, and treatment-related factors associated with these perspectives. M…
rayyan-300598681	Tozour et al 2021	SCOP22 - Application of telemedicine video visits in a maternal-fetal medicine practice at the epicenter of the COVID-19 pandemic	BACKGROUND: Telemedicine in obstetrics has mostly been described in the rural areas that have limited access to subspecialties. During the COVID-19 pandemic, health systems rapidly expanded telemedicine services for urgent and nonurgent healthcare delivery, even in urban settings. The New York University health system implemented a prompt systemwide expansion of video-enabled telemedicine visits,…
rayyan-300598691	Menhadji et al 2021	SCOP32 - Patientsâ€™ and dentistsâ€™ perceptions of tele-dentistry at the time of COVID-19. A questionnaire-based study	Objectives: COVID-19 has had a significant impact on dentistry in unforeseen ways, including a substantial rise in the development and implementation of video consultations. The research aimed to investigate dentistsâ€™ and patientsâ€™ attitudes towards dental video consultations (tele-dentistry) and to identify potential ways to improve the experience. Methods: A cross-sectional, pre-post design…
rayyan-300598692	Kumar et al 2021	SCOP33 - Tele-Medicine Services in Hematological Practice During Covid Pandemic: Its Feasibility and Difficulties	In COVID 19 pandemic, delivery and access of health care services have become challenging. Telemedicine services can be considered for management of patients with hematological diseases. This study included all patients who enrolled for telemedicine facility for hematology from May 15 to July 15, 2020. Patientâ€™s demographic and disease related parameters were recorded during the teleconsultatio…
rayyan-300598695	Grosman-Dziewiszek et al 2021	SCOP36 - Patientsâ€™ habits and the role of pharmacists and telemedicine as elements of a modern health care system during the covid-19 pandemic	Aims/Introduction: The Polish government introduced the epidemic on 20 March 2020, after The World Health Organization (WHO) announced the new coronavirus disease (COVID-19) in January 2020. Patientsâ€™ access to specialist clinics and family medicine clinics was limited. In this situation, pharmacists were likely the first option for patientâ€™s health information. On 18 March 2020, the National…
rayyan-300598696	Dopelt et al 2021	SCOP37 - Telemedicine and ehealth literacy in the era of COVID-19: A cross-sectional study in a peripheral clinic in Israel	The COVID-19 pandemic mandating isolation, quarantine, and social distancing has accel-erated and expanded the use of telemedicine. This study examines the extent of the use of telemed-icine and the relationship between eHealth literacy and satisfaction with using telemedicine during the pandemic. A total of 156 participants from a clinic in a peripheral community in southern Israel completed an …
rayyan-300598704	Wilson et al 2021	SCOP45 - Empty waiting rooms: the New Zealand general practice experience with telehealth during the COVID-19 pandemic	AIM: The primary care response to the coronavirus disease 2019 (COVID-19) pandemic in early 2020 required significant changes to the delivery of healthcare by general practices. This study explores the experiences of New Zealand general practice teams in their use of telehealth during the early stages of the COVID-19 pandemic in New Zealand. METHOD: We qualitatively analysed a subtheme on telehea…
rayyan-300598720	#REF!	SCOP61 - Video visits: Family physician experiences with uptake during the covid-19 pandemic	BACKGROUND AND OBJECTIVES: With the emergence of COVID-19, tele-medicine use has increased dramatically as clinicians and patients have looked for alternatives to face-to-face care. Prior research has shown high levels of patient satisfaction and comparable quality of care. Video visits have been hypothesized to be one way to reduce burnout among clinicians, but there has been minimal research on…
rayyan-300598722	#REF!	SCOP63 - Suitability of video consultations during the COVID-19 pandemic lockdown: Cross-sectional survey among Norwegian general practitioners	Background: The COVID-19 pandemic imposed an acute, sharp rise in the use of video consultations (VCs) by general practitioners (GPs) in Norway. Objective: This study aims to document GPsâ€™ experiences with the large-scale uptake of VCs in the natural experiment context of the pandemic. Methods: A nationwide, cross-sectional online survey was conducted among Norwegian GPs during the pandemic loc…
rayyan-316436274	Esade Creapolis 2020	SP1 Study on virtual health consultation and its benefits for the health system proposed to boost virtual health consultation in the health system	In the case of Primary and Community Care, these queries are mostly related to questions about the scheduled treatment, renewal of the same, derived complications, and symptomatology. In addition virtual consultations are usually complemented by a patient survey that allows to know more detail of the status of the same and facilitate the decision of referral to the specialist in case of need. Fro…
rayyan-316436287	Lopez et al 2021	SP14 Vulnerability, sociodemographic and clinical conditions of the population with COVID-19 included in the Primary Health Care Strategy. Mosquera, 2020	The Ministry of Health of Mosquera, developed effective, efficient, timely and safe strategies to articulate the primary health care process with the health emergency by COVID-19; The Municipal Health Secretary began preventive measures since February 2020, and after the World Emergency Declaration in March in March, the municipality establishes through decrees 180 of March 13 and 187 of the 16th…
rayyan-316436306	Murillo Lesmes 2021	SP23 Teleconsulta in Endocrinology and Nutrition at the time of Covid-19 pandemic and beyond	The current TM paradigm among 2 health professionals is the e-consult8. E-Consultation is a non-face-to-face clinical interconsultation in writing among professionals from different care areas, which includes the possibility of attaching files such as images and documents. It requires the integration of information systems from different health fields, access to the medical records and complement…
rayyan-316436307	Sutton Cherem 2021	SP24 Videoconsultas: scope and limitations	The patient who seeks to be treated in a video conference will have to have technological tools and devices necessary at home to provide information to health personnel. You must be able to use devices to measure your weight, size, temperature, blood pressure, pulse, oxygenation, glucose, respiratory rate, heart rate and peripheral pulses. The doctor may guide at the time of consultation that the…
rayyan-316436309	Comité de ética asistencial de Atención Primaria de Bizkaia	SP26 Telemedicine face to face non-face-to-face consultations during the COVID-19 pandemic, ethical issues	In fact, according to the latest study (1) of the use of telemedicine in Spain of Nov 20 ... one in three respondents claim to have used telemedicine during the pandemic and most declare that they have been "something" or "very useful" . Likewise, the main use of this technology has been for consultations with the GP (73%) and consult information (15%). On the other hand, telemedicine has also be…
rayyan-316436313	Organizacion Medica Colegial de España 2021	SP30 Pandemic by Sars-Cov 2 and the rural AP in Spain	Inertia is a powerful force that drags us and makes us persist in the same mistakes and having had to stop can be a unique opportunity to rethink the role that primary care plays within the SNS. It will depend on social, professionals, technological and political factors that these changes are blurred or reinforced, we are willing to collaborate for improvement and increase its weight throughout …
rayyan-300599051	Kludacz-Alessandri et al 2021	WOS19 - The Quality of Medical Care in the Conditions of the COVID-19 Pandemic, with Particular Emphasis on the Access to Primary Healthcare and the Effectiveness of Treatment in Poland	Health has a significant influence on the quality of life of a society. The COVID-19 pandemic has forced many countries to implement restrictive measures to prevent its wider spread, including, inter alia, the introduction of remote healthcare in the form of teleconsultations. Therefore, there is the question of how such a change affects the quality of treatment and the primary healthcare of pati…

## Sheet: References
References
1. East Kent Hospitals NHS Foundation Trust. 2021. Board of Directors Meeting - Open (Thursday 27 May 2021) [accessed 2024-12-5] https://www.ekhuft.nhs.uk/about-us/board-of-directors/
2. European Commission. 2020 Nov 25. The organisation of resilient health and social care following the COVID-19 pandemic [accessed 2022-10-26] https://health.ec.europa.eu/system/files/2020-12/026_health_socialcare_covid19_en_0.pdf
3. Karacabeyli D, Shea S, Keidar S, Pinkney S, Bepple K, Edwards D, et al. The Live 5-2-1-0 Toolkit for family physicians: Mixed methods evaluation of a resource to facilitate health promotion in a primary care setting. BC Medical Journal. 2020;62(6):1.
4. General practice in the post Covid world: Challenges and opportunities for general practice. Royal College of General Practitioners. URL: https://www.rcgp.org.uk/getmedia/4a241eec-500b-44f7-96fe-0e63208f619b/ general-practice-post-covid-rcgp.pdf [accessed 2024-11-06]
5. Taskforce on Telehealth Policy (TTP): Findings and Recommendations. National Committee for Quality Assurance (NCQA). URL: https://www.ncqa.org/programs/data-and-information-technology/telehealth/taskforce-on-telehealth-policy/ taskforce-on-telehealth-policy-ttp-findings-and-recommendations/ [accessed 2022-10-26]
6. Focus: Artificial Intelligence and Technology in Family Medicine. Family Doctor. 2021. URL: https://www.nysafp.org/ wp-content/uploads/2024/05/Winter-2021.pdf [accessed 2024-11-06]
7. Mbunge E, Batani J, Gaobotse G, Muchemwa B. Virtual healthcare services and digital health technologies deployed during coronavirus disease 2019 (COVID-19) pandemic in South Africa: a systematic review. Glob Health J. Jun 2022;6(2):102-113.
8. Jonnagaddala J, Godinho MA, Liaw S. From telehealth to virtual primary care in Australia? A Rapid scoping review. Int J Med Inform. Jul 2021;151:104470.
9. Written evidence submitted by Philips UKI (HSC0978). UK Parliament. Mar 2021. URL: https://committees.parliament.uk/ writtenevidence/25169/pdf/ [accessed 2022-10-18]
10. Li E, Tsopra R, Jimenez G, Serafini A, Gusso G, Lingner H, et al. General practitioners' perceptions of using virtual primary care during the COVID-19 pandemic: An international cross-sectional survey study. PLOS Digit Health. May 2022;1(5):e0000029.
11. Tulupova E, Dobiášová K, Kopsa Těšinová J. Patient experience with telemedicine in primary care during the COVID pandemic: a qualitative study. European Journal of Public Health. 2021;31(Supplement_3):ckab165.162.
12. Dimer NA, do Canto-Soares N, Dos Santos-Teixeira L, de Goulart BNG. The COVID-19 pandemic and the implementation of telehealth in speech-language and hearing therapy for patients at home: an experience report. Codas. 2020;32(3):e20200144.
13. Hardcastle L, Ogbogu U. Virtual care: Enhancing access or harming care? Healthc Manage Forum. Nov 20, 2020;33(6):288-292.
14. Bergman D, Bethell C, Gombojav N, Hassink S, Stange KC. Physical Distancing With Social Connectedness. Ann Fam Med. May 01, 2020;18(3):272-277.
15. Triantafillou V, Layfield E, Prasad A, Deng J, Shanti RM, Newman JG, et al. Patient Perceptions of Head and Neck Ambulatory Telemedicine Visits: A Qualitative Study. Otolaryngol Head Neck Surg. May 14, 2021;164(5):923-931.
16. Srinivasan M, Asch S, Vilendrer S, Thomas SC, Bajra R, Barman L, et al. Qualitative Assessment of Rapid System Transformation to Primary Care Video Visits at an Academic Medical Center. Annals of Internal Medicine. Oct 06, 2020;173(7):527-535.
17. Belenkiy IG. COVID-19 Challenge: What Has Been Done and What Must Be Done? Traumatology and Orthopedics of Russia. Jul 06, 2020;26(2):15-19.
18. O'Neill C, Matias MV, Peixoto VR, O'Neill H, Aguiar P, Castela E. [Teleconsultation in the Portuguese National Health Service During the COVID-19 Pandemic: A Survey of Physicians' Views and Future Implications]. Acta Med Port. Jun 01, 2022;35(6):455-467.
19. Hofmann G, Hampanda K, Harrison MS, Fasano M, Nacht A, Yeoman M. Virtual Prenatal and Postpartum Care Acceptability Among Maternity Care Providers. Matern Child Health J. Jul 15, 2022;26(7):1401-1408.
20. Manski-Nankervis J, Davidson S, Hiscock H, Hallinan C, Ride J, Lingam V, et al. Primary care consumers’ experiences and opinions of a telehealth consultation delivered via video during the COVID-19 pandemic. Aust J Prim Health. Jun 2022;28(3):224-231.
21. Mostafa PIN, Hegazy AA. Dermatological consultations in the COVID-19 era: is teledermatology the key to social distancing? An Egyptian experience. J Dermatolog Treat. Mar 2022;33(2):910-915.
22. Ball E, Rivas C, Khan R. If virtual gynecology clinics are here to stay, we need to include everyone. AJOG Glob Rep. Feb 2022;2(1):100043.
23. Sharma AE, Khoong EC, Sierra M, Rivadeneira NA, Nijagal MA, Su G, et al. System-Level Factors Associated With Telephone and Video Visit Use: Survey of Safety-Net Clinicians During the Early Phase of the COVID-19 Pandemic. JMIR Form Res. Mar 10, 2022;6(3):e34088.
24. Grens H, de Bruin JP, Huppelschoten A, Kremer JAM. Fertility Workup With Video Consultation During the COVID-19 Pandemic: Pilot Quantitative and Qualitative Study. JMIR Form Res. Feb 07, 2022;6(2):e32000.
25. Aliberti GM, Bhatia R, Desrochers LB, Gilliam EA, Schonberg MA. Perspectives of primary care clinicians in Massachusetts on use of telemedicine with adults aged 65 and older during the COVID-19 pandemic. Prev Med Rep. Apr 2022;26:101729.
26. Rego N, Pereira HS, Crispim J. Perceptions of Patients and Physicians on Teleconsultation at Home for Diabetes Mellitus: Survey Study. JMIR Hum Factors. Nov 23, 2021;8(4):e27873.
27. Swaminathan R, Mughal Z, Phillips D. Telephone Consultation in Otorhinolaryngology During the Coronavirus Disease 2019 Pandemic: a Cross-sectional Analysis of Effectiveness and Satisfaction for Patients and Clinicians. SN Compr Clin Med. 2022;4(1):36.
28. Heyck Lee S, Ramondino S, Gallo K, Moist LM. A Quantitative and Qualitative Study on Patient and Physician Perceptions of Nephrology Telephone Consultation During COVID-19. Can J Kidney Health Dis. 2022;9:20543581211066720.
29. Olszewski C, Thomson S, Strauss L, Graham R, Ezzeddine M, Dodenhoff K, et al. Patient Experiences With Ambulatory Telehealth in Neurology: Results of a Mixed-Methods Study. Neurol Clin Pract. Dec 2021;11(6):484-496.
30. Kling SMR, Falco-Walter JJ, Saliba-Gustafsson EA, Garvert DW, Brown-Johnson CG, Miller-Kuhlmann R, et al. Patient and Clinician Perspectives of New and Return Ambulatory Teleneurology Visits. Neurol Clin Pract. Dec 2021;11(6):472-483.
31. Taylor P, Berg C, Thompson J, Dean K, Yuan T, Nallamshetty S, et al. Effective Access to Care in a Crisis Period: Hypertension Control During the COVID-19 Pandemic by Telemedicine. Mayo Clin Proc Innov Qual Outcomes. Feb 2022;6(1):19-26.
32. Tornero-Molina J, Sánchez-Alonso F, Fernández-Prada M, Bris-Ochaita M, Sifuentes-Giraldo A, Vidal-Fuentes J. Tele-Rheumatology During the COVID-19 Pandemic. Reumatol Clin (Engl Ed). Oct 29, 2020;18(3):157-163.
33. Hays RD, Skootsky SA. Patient Experience with In-Person and Telehealth Visits Before and During the COVID-19 Pandemic at a Large Integrated Health System in the United States. J Gen Intern Med. Mar 2022;37(4):847-852.
34. Thiele T, Beider S, Kühl H, Mielke G, Holz A, Hirsch S, et al. [Care of rheumatology patients during the lockdown in early 2020 : Telemedicine, delegation, patient satisfaction and vaccination behavior]. Z Rheumatol. Mar 2022;81(2):157-163.
35. Volandes AE, Zupanc SN, Paasche-Orlow MK, Lakin JR, Chang Y, Burns EA, et al. Association of an Advance Care Planning Video and Communication Intervention With Documentation of Advance Care Planning Among Older Adults: A Nonrandomized Controlled Trial. JAMA Netw Open. Feb 01, 2022;5(2):e220354.
36. Nguyen OT, Watson AK, Motwani K, Warpinski C, McDilda K, Leon C, et al. Patient-Level Factors Associated with Utilization of Telemedicine Services from a Free Clinic During COVID-19. Telemed J E Health. Apr 2022;28(4):526-534.
37. Al-Iede M, Waters K, Aleidi S, Alqutawneh B, Alnawaiseh H, Alshraideh A, et al. Impact of COVID-19 lockdown on children with asthma in Jordan: a parental questionnaire. BMJ Paediatr Open. 2021;5(1):e001136.
38. Dempsey CM, Serino-Cipoletta JM, Marinaccio BD, O'Malley KA, Goldberg NE, Dolan CM, et al. Determining factors that influence parents' perceptions of telehealth provided in a pediatric gastroenterological practice: A quality improvement project. J Pediatr Nurs. 2022;62:36-42.
39. Parsons MW, Gardner MM, Sherman JC, Pasquariello K, Grieco JA, Kay CD, et al. Feasibility and Acceptance of Direct-to-Home Tele-neuropsychology Services during the COVID-19 Pandemic. J Int Neuropsychol Soc. Feb 2022;28(2):210-215.
40. Fu L, Lindenmeyer A, Phillimore J, Lessard-Phillips L. Vulnerable migrants' access to healthcare in the early stages of the COVID-19 pandemic in the UK. Public Health. Feb 2022;203:36-42.
41. Sugarman DE, Horvitz LE, Greenfield SF, Busch AB. Clinicians' Perceptions of Rapid Scale-up of Telehealth Services in Outpatient Mental Health Treatment. Telemed J E Health. Dec 2021;27(12):1399-1408.
42. Johnson C, Dupuis JB, Goguen P, Grenier G. Changes to telehealth practices in primary care in New Brunswick (Canada): A comparative study pre and during the COVID-19 pandemic. PLoS One. 2021;16(11):e0258839.
43. Kalwani NM, Wang KM, Johnson AN, Deb JD, Gold T, Maddukuri AK, et al. Application of the Quadruple Aim to evaluate the operational impact of a telemedicine program. Healthc (Amst). Dec 2021;9(4):100593.
44. Vongsachang H, Lagstein O, Boland MV, Repka MX, Kraus CL, Collins ME. Telemedicine utilization by pediatric ophthalmologists during the COVID-19 pandemic. J AAPOS. Oct 2021;25(5):293-295.e1.
45. Gray DP, Sidaway-Lee K, Harding A, Evans P. Reduction in face-to-face GP consultations. Br J Gen Pract. Jul 2020;70(696):328.
46. Tai-Seale M, Rosen R, Ruo B, Hogarth M, Longhurst CA, Lander L, et al. Implementation of Patient Engagement Tools in Electronic Health Records to Enhance Patient-Centered Communication: Protocol for Feasibility Evaluation and Preliminary Results. JMIR Res Protoc. Aug 26, 2021;10(8):e30431.
47. Maher DP, Hess D, Edwards C, Allen L. Changes in Patient Satisfaction Scores During the Early COVID-19 Pandemic. J Patient Exp. 2021;8:23743735211034610.
48. Kamimura A, Panahi S, Meng H, Sundrud J, Lucero M. Patient Satisfaction With Telehealth and Experiences During the COVID-19 Pandemic Among Uninsured Free Clinic Patients. J Patient Exp. Jul 26, 2021;8:23743735211033107.
49. Altulaihi BA, Alharbi KG, Alhassan AM, Altamimi AM, Al Akeel MA. Physician's Perception Toward Using Telemedicine During COVID-19 Pandemic in King Abdulaziz Medical City, Riyadh, Saudi Arabia. Cureus. Jul 2021;13(7):e16107
50. Utley LM, Manchala GS, Phillips MJ, Doshi CP, Szatalowicz VL, Boozer JR. Bridging the Telemedicine Gap Among Seniors During the COVID-19 Pandemic. J Patient Exp. 2021;8:23743735211014036.
51. Alhajri N, Simsekler MCE, Alfalasi B, Alhashmi M, AlGhatrif M, Balalaa N, et al. Physicians' Attitudes Toward Telemedicine Consultations During the COVID-19 Pandemic: Cross-sectional Study. JMIR Med Inform. Jun 01, 2021;9(6):e29251.
52. LeBrun DG, Malfer C, Wilson M, Carroll KM, Wang Ms V, Mayman DJ, et al. Telemedicine in an Outpatient Arthroplasty Setting During the COVID-19 Pandemic: Early Lessons from New York City. HSS J. Feb 2021;17(1):25-30.
53. Florea M, Lazea C, Gaga R, Sur G, Lotrean L, Puia A, et al. Lights and Shadows of the Perception of the Use of Telemedicine by Romanian Family Doctors During the COVID-19 Pandemic. Int J Gen Med. 2021;14:1575-1587.
54. Frank HE, Grumbach NM, Conrad SM, Wheeler J, Wolff J. Mental health services in primary care: Evidence for the feasibility of telehealth during the COVID-19 pandemic. J Affect Disord Rep. Jul 2021;5:100146.
55. Orrange S, Patel A, Mack WJ, Cassetta J. Patient Satisfaction and Trust in Telemedicine During the COVID-19 Pandemic: Retrospective Observational Study. JMIR Hum Factors. Apr 22, 2021;8(2):e28589.
56. Kletečka-Pulker M, Völkl-Kernstock S, Fassl A, Klager E, Willschke H, Klomfar S, et al. Telehealth in Times of COVID-19: Spotlight on Austria. Healthcare (Basel). Mar 04, 2021;9(3):1.
57. Alharbi KG, Aldosari MN, Alhassan AM, Alshallal KA, Altamimi AM, Altulaihi BA. Patient satisfaction with virtual clinic during Coronavirus disease (COVID-19) pandemic in primary healthcare, Riyadh, Saudi Arabia. J Family Community Med. 2021;28(1):48-54.
58. Jhaveri D, Emeto TI, Alele FO, Strom A, Benham H. Use of telemedicine for rheumatology practice in Queensland, Australia: experiences before and during the COVID-19 pandemic. Intern Med J. Oct 2022;52(10):1685-1690.
59. Rosler G. Pediatric Telehealth Experiences: Myths and Truths About Video Visits From a Parent. J Patient Exp. Dec 2020;7(6):836-838.
60. Dhahri AA, Iqbal MR, Pardoe H. Agile Application of Video Telemedicine During the COVID-19 Pandemic. Cureus. Nov 04, 2020;12(11):e11320.
61. Kumar S, Kumar A, Kumar M, Kumar A, Arora R, Sehrawat R. Feasibility of telemedicine in maintaining follow-up of orthopaedic patients and their satisfaction: A preliminary study. J Clin Orthop Trauma. Oct 2020;11(Suppl 5):S704-S710.
62. Troncone A, Cascella C, Chianese A, Zanfardino A, Casaburo F, Piscopo A, et al. Doctor-Patient Relationship in Synchronous/Real-time Video-Consultations and In-Person Visits: An Investigation of the Perceptions of Young People with Type 1 Diabetes and Their Parents During the COVID-19 Pandemic. Int J Behav Med. Oct 2022;29(5):638-647.
63. Assenza G, Lanzone J, Brigo F, Coppola A, Di Gennaro G, Di Lazzaro V, et al. Epilepsy Care in the Time of COVID-19 Pandemic in Italy: Risk Factors for Seizure Worsening. Front Neurol. 2020;11:737.
64. White IR, Royston P, Wood AM. Multiple imputation using chained equations: Issues and guidance for practice. Stat Med. Feb 20, 2011;30(4):377-399.
65. Villalobos J, Calvanese N. [The impact of COVID-19 pandemic on doctor-patient relationship]. Rev Med Chil. Jul 2021;149(7):1070-1074.
66. Massaroni V, Delle Donne V, Ciccarelli N, Ciccullo A, Borghetti A, Faliero D, et al. Use of telehealth for HIV care in Italy: Are doctors and patients on the same page? A cross-sectional study. Int J Med Inform. Dec 2021;156:104616.
67. Curtis M, Duncan R, Jing M, Kim A, Lu VT, Redshaw J, et al. "Not a perfect situation, but..." A single-practice survey of patient experience of phone consultations during COVID-19 Alert Level 4 in New Zealand. N Z Med J. Oct 22, 2021;134(1544):35-48.
68. Mathew T, Lee PC, Ianno DJ, Benson J. Telehealth and Australian general practice in 2020: A survey exploring patients' perspectives in the Adelaide Hills. Aust J Gen Pract. Oct 2021;50(10):754-759.
69. Skelly JR, O'Connor T. Guidelines for the use of the Attend Anywhere Platform for Telecommunications within the Pain Service. Ir Med J. Aug 19, 2021;114(7):403.
70. Riedel L, Uscher-Pines L, Mehrotra A, Busch AB, Barnett ML, Raja P, et al. Use of telemedicine for opioid use disorder treatment - Perceptions and experiences of opioid use disorder clinicians. Drug Alcohol Depend. Nov 01, 2021;228:108999
71. Moore A, Chavez C, Fisher MP. Factors Enhancing Trust in Electronic Communication Among Patients from an Internal Medicine Clinic: Qualitative Results of the RECEPT Study. J Gen Intern Med. Sep 19, 2022;37(12):3121-3127.
72. Ennis M, Wahl K, Jeong D, Knight K, Renner R, Munro S, et al. The perspective of Canadian health care professionals on abortion service during the COVID-19 pandemic. Fam Pract. Aug 27, 2021;38(Suppl 1):i30-i36.
73. Conway J, Krieger P, Hasanaj L, Sun L, Scharf JM, Odel JG, et al. Telemedicine Evaluations in Neuro-Ophthalmology During the COVID-19 Pandemic: Patient and Physician Surveys. J Neuroophthalmol. Sep 01, 2021;41(3):356-361.
74. Verma P, Kerrison R. Patients' and physicians' experiences with remote consultations in primary care during the COVID-19 pandemic: a multi-method rapid review of the literature. BJGP Open. Jun 2022;6(2):1.
75. Kludacz-Alessandri M, Hawrysz L, Korneta P, Gierszewska G, Pomaranik W, Walczak R. The impact of medical teleconsultations on general practitioner-patient communication during COVID- 19: A case study from Poland. PLoS One. 2021;16(7):e0254960.
76. Adams L, Lester S, Hoon E, van der Haak H, Proudman C, Hall C, et al. Patient satisfaction and acceptability with telehealth at specialist medical outpatient clinics during the COVID-19 pandemic in Australia. Intern Med J. Jul 2021;51(7):1028-1037
77. Franzosa E, Gorbenko K, Brody AA, Leff B, Ritchie CS, Kinosian B, et al. "At Home, with Care": Lessons from New York City Home-based Primary Care Practices Managing COVID-19. J Am Geriatr Soc. Feb 2021;69(2):300-306.
78. Teng T, Sareidaki DE, Chemaly N, Bar C, Coste-Zeitoun D, Kuchenbuch M, et al. Physician and patient satisfaction with the switch to remote outpatient encounters in epilepsy clinics during the Covid-19 pandemic. Seizure. Oct 2021;91:60-65.
79. Reicher S, Sela T, Toren O. Using Telemedicine During the COVID-19 Pandemic: Attitudes of Adult Health Care Consumers in Israel. Front Public Health. 2021;9:653553.
80. Chiang C, Halker Singh R, Lalvani N, Shubin Stein K, Henscheid Lorenz D, Lay C, et al. Patient experience of telemedicine for headache care during the COVID-19 pandemic: An American Migraine Foundation survey study. Headache. May 2021;61(5):734-739.
81. Javanparast S, Roeger L, Kwok Y, Reed RL. The experience of Australian general practice patients at high risk of poor health outcomes with telehealth during the COVID-19 pandemic: a qualitative study. BMC Fam Pract. Apr 08, 2021;22(1):69.
82. Gupta T, Gkiousias V, Bhutta MF. A systematic review of outcomes of remote consultation in ENT. Clin Otolaryngol. Jul 2021;46(4):699-719.
83. Day K, Hunter I, Rao V, Russell G, Roskvist R, Moir F, et al. Survey protocol for exploring video and phone use in Aotearoa New Zealand general practice: considerations for future telehealth. BMJ Health Care Inform. Mar 2021;28(1):1.
84. Staffieri SE, Mathew AA, Sheth SJ, Ruddle JB, Elder JE. Parent satisfaction and acceptability of telehealth consultations in pediatric ophthalmology: initial experience during the COVID-19 pandemic. J AAPOS. Apr 2021;25(2):104-107.
85. Chesnel C, Hentzen C, Le Breton F, Turmel N, Tan E, Haddad R, et al. Efficiency and satisfaction with telephone consultation of follow-up patients in neuro-urology: Experience of the COVID-19 pandemic. Neurourol Urodyn. Mar 2021;40(3):929-937.
86. Kurotschka PK, Serafini A, Demontis M, Serafini A, Mereu A, Moro MF, et al. General Practitioners' Experiences During the First Phase of the COVID-19 Pandemic in Italy: A Critical Incident Technique Study. Front Public Health. 2021;9:623904.
87. Malliaras P, Merolli M, Williams CM, Caneiro JP, Haines T, Barton C. 'It's not hands-on therapy, so it's very limited': Telehealth use and views among allied health clinicians during the coronavirus pandemic. Musculoskelet Sci Pract. Apr 2021;52:102340.
88. Krasovsky T, Silberg T, Barak S, Eisenstein E, Erez N, Feldman I, et al. Transition to Multidisciplinary Pediatric Telerehabilitation during the COVID-19 Pandemic: Strategy Development and Implementation. Int J Environ Res Public Health. Feb 04, 2021;18(4):1.
89. Mustafa SS, Vadamalai K, Ramsey A. Patient Satisfaction with In-Person, Video, and Telephone Allergy/Immunology Evaluations During the COVID-19 Pandemic. J Allergy Clin Immunol Pract. May 2021;9(5):1858-1863.
90. Franzosa E, Gorbenko K, Brody AA, Leff B, Ritchie CS, Kinosian B, et al. "There Is Something Very Personal About Seeing Someone's Face": Provider Perceptions of Video Visits in Home-Based Primary Care During COVID-19. J Appl Gerontol. Nov 2021;40(11):1417-1424.
91. Saiyed S, Nguyen A, Singh R. Physician Perspective and Key Satisfaction Indicators with Rapid Telehealth Adoption During the Coronavirus Disease 2019 Pandemic. Telemed J E Health. Nov 2021;27(11):1225-1234.
92. Kirby DJ, Fried JW, Buchalter DB, Moses MJ, Hurly ET, Cardone DA, et al. Patient and Physician Satisfaction with Telehealth During the COVID-19 Pandemic: Sports Medicine Perspective. Telemed J E Health. Oct 2021;27(10):1151-1159.
93. Khan ZA, Zahoor A, Afzal I, Butt U, Siddiqui AM, Khan Z, et al. Evaluation of Patient Perception and Satisfaction Toward the Use of Telemedicine During Pandemic of Novel Coronavirus in Pakistan. Telemed J E Health. Oct 2021;27(10):1174-1179.
94. Reynolds-Wright JJ, Boydell N, Cameron S, Harden J. A qualitative study of abortion care providers' perspectives on telemedicine medical abortion provision in the context of COVID-19. BMJ Sex Reprod Health. Jul 2022;48(3):199-204.
95. Murren-Boezem J, Solo-Josephson P, Zettler-Greeley CM. On-Demand, Virtual Health Care During COVID-19: Clinician Redeployment and Telemedicine Utilization in a Children's Health System. Telemed J E Health. Oct 2021;27(10):1111-1116
96. Barkai G, Gadot M, Amir H, Menashe M, Shvimer-Rothschild L, Zimlichman E. Patient and clinician experience with a rapidly implemented large-scale video consultation program during COVID-19. Int J Qual Health Care. Feb 20, 2021;33(1):1.
97. Miller MJ, Pak SS, Keller DR, Barnes DE. Evaluation of Pragmatic Telehealth Physical Therapy Implementation During the COVID-19 Pandemic. Phys Ther. Jan 04, 2021;101(1):1.
98. Mills KT, Peacock E, Chen J, Zimmerman A, He H, Cyprian A, et al. Experiences and Beliefs of Low-Income Patients With Hypertension in Louisiana and Mississippi During the COVID-19 Pandemic. J Am Heart Assoc. Feb 02, 2021;10(3):e018510.
99. Byrne E, Watkinson S. Patient and clinician satisfaction with video consultations during the COVID-19 pandemic: an opportunity for a new way of working. J Orthod. Mar 2021;48(1):64-73.
100. Itamura K, Tang DM, Higgins TS, Rimell FL, Illing EA, Ting JY, et al. Comparison of Patient Satisfaction Between Virtual Visits During the COVID-19 Pandemic and In-person Visits Pre-pandemic. Ann Otol Rhinol Laryngol. Jul 2021;130(7):810-817.
101. Kato-Lin Y, Thelen ST. Telemedicine for Acute Conditions During COVID-19: A Nationwide Survey Using Crowdsourcing. Telemed J E Health. Jul 2021;27(7):714-723.
102. Holtz BE. Patients Perceptions of Telemedicine Visits Before and After the Coronavirus Disease 2019 Pandemic. Telemed J E Health. Jan 01, 2021;27(1):107-112.
103. Imlach F, McKinlay E, Middleton L, Kennedy J, Pledger M, Russell L, et al. Telehealth consultations in general practice during a pandemic lockdown: survey and interviews on patient experiences and preferences. BMC Fam Pract. Dec 13, 2020;21(1):269.
104. Schweiberger K, Hoberman A, Iagnemma J, Schoemer P, Squire J, Taormina J, et al. Practice-Level Variation in Telemedicine Use in a Pediatric Primary Care Network During the COVID-19 Pandemic: Retrospective Analysis and Survey Study. J Med Internet Res. Dec 18, 2020;22(12):e24345.
105. Berg WT, Goldstein M, Melnick AP, Rosenwaks Z. Clinical implications of telemedicine for providers and patients. Fertil Steril. Dec 2020;114(6):1129-1134.
106. Dietzen A, Ide W, Pavone L. Telehealth in pediatric rehabilitation medicine: A survey of clinician reported utilization and experience. J Pediatr Rehabil Med. 2020;13(3):281-288.
107. Isautier JM, Copp T, Ayre J, Cvejic E, Meyerowitz-Katz G, Batcup C, et al. People's Experiences and Satisfaction With Telehealth During the COVID-19 Pandemic in Australia: Cross-Sectional Survey Study. J Med Internet Res. Dec 10, 2020;22(12):e24531.
108. Esper GJ, Sweeney RL, Winchell E, Duffell JM, Kier SC, Lukens HW, et al. Rapid Systemwide Implementation of Outpatient Telehealth in Response to the COVID-19 Pandemic. J Healthc Manag. 2020;65(6):443-452.
109. Shachak A, Alkureishi MA. Virtual care: a 'Zoombie' apocalypse? J Am Med Inform Assoc. Nov 01, 2020;27(11):1813-1815.
110. Dooley AB, Houssaye NDL, Baum N. Use of Telemedicine for Sexual Medicine Patients. Sex Med Rev. Oct 2020;8(4):507-517.
111. Olayiwola JN, Magaña C, Harmon A, Nair S, Esposito E, Harsh C, et al. Telehealth as a Bright Spot of the COVID-19 Pandemic: Recommendations From the Virtual Frontlines ("Frontweb"). JMIR Public Health Surveill. Jun 25, 2020;6(2):e19045.
112. Patel S, Douglas-Moore J. A reflection on an adapted approach from face-to-face to telephone consultations in our Urology Outpatient Department during the COVID-19 pandemic - a pathway for change to future practice? BJU Int. Sep 04, 2020;126(3):339-341.
113. Tenforde AS, Iaccarino MA, Borgstrom H, Hefner JE, Silver J, Ahmed M, et al. Telemedicine During COVID-19 for Outpatient Sports and Musculoskeletal Medicine Physicians. PM R. Sep 2020;12(9):926-932.
114. Verduzco-Gutierrez M, Bean AC, Tenforde AS, Tapia RN, Silver JK. How to Conduct an Outpatient Telemedicine Rehabilitation or Prehabilitation Visit. PM R. Jul 07, 2020;12(7):714-720.
115. Webber EC, McMillen BD, Willis DR. Health Care Disparities and Access to Video Visits Before and After the COVID-19 Pandemic: Findings from a Patient Survey in Primary Care. Telemed J E Health. May 2022;28(5):712-719.
116. Scherer J, Back DA, Thienemann F, Kaufmann E, Neuhaus V, Willy C, et al. The effect of Covid-19 on the willingness to use video consultations among orthopedic and trauma outpatients: a multi-center survey in 1400 outpatients. Eur J Trauma Emerg Surg. Jun 2022;48(3):2199-2206.
117. Parker K, Chia M. Patient and clinician satisfaction with video consultations in dentistry - part one: patient satisfaction. Br Dent J. May 27, 2021:1-6.
118. Fluhr JW, Gueguen A, Legoupil D, Brenaut E, Abasq C, Araújo H, et al. Teledermatology in Times of COVID-19 Confinement: Comparing Patients' and Physicians' Satisfaction by the Standardized Brest Teledermatology Questionnaire. Dermatology. Feb 10, 2021;237(2):1-6.
119. Lewis YD, Elran-Barak R, Grundman-Shem Tov R, Zubery E. The abrupt transition from face-to-face to online treatment for eating disorders: a pilot examination of patients' perspectives during the COVID-19 lockdown. J Eat Disord. Mar 05, 2021;9(1):31.
120. Tozour JN, Bandremer S, Patberg E, Zavala J, Akerman M, Chavez M, et al. Application of telemedicine video visits in a maternal-fetal medicine practice at the epicenter of the COVID-19 pandemic. Am J Obstet Gynecol MFM. Nov 2021;3(6):100469.
121. Menhadji P, Patel R, Asimakopoulou K, Quinn B, Khoshkhounejad G, Pasha P, et al. Patients' and dentists' perceptions of tele-dentistry at the time of COVID-19. A questionnaire-based study. J Dent. Oct 2021;113:103782.
122. Kumar P, Aggarwal M, Dhawan R, Dass J, Kumar G, Sharma V, et al. Tele-Medicine Services in Hematological Practice During Covid Pandemic: Its Feasibility and Difficulties. Indian J Hematol Blood Transfus. Oct 2021;37(4):528-533.
123. Grosman-Dziewiszek P, Wiatrak B, Jęśkowiak I, Szeląg A. Patients' Habits and the Role of Pharmacists and Telemedicine as Elements of a Modern Health Care System during the COVID-19 Pandemic. J Clin Med. Sep 17, 2021;10(18):4211.
124. Dopelt K, Avni N, Haimov-Sadikov Y, Golan I, Davidovitch N. Telemedicine and eHealth Literacy in the Era of COVID-19: A Cross-Sectional Study in a Peripheral Clinic in Israel. Int J Environ Res Public Health. Sep 10, 2021;18(18):9556.
125. Wilson G, Windner Z, Bidwell S, Currie O, Dowell A, Halim AA, et al. ‘Here to stay’: changes to prescribing medication in general practice during the COVID-19 pandemic in New Zealand. J. Prim. Health Care. Aug 13, 2021;13(3):222-230.
126. Gold KJ, Laurie AR, Kinney DR, Harmes KM, Serlin DC. Video Visits: Family Physician Experiences With Uptake During the COVID-19 Pandemic. Fam Med. Mar 4, 2021;53(3):207-210.
127. Johnsen TM, Norberg BL, Kristiansen E, Zanaboni P, Austad B, Krogh FH, et al. Suitability of Video Consultations During the COVID-19 Pandemic Lockdown: Cross-sectional Survey Among Norwegian General Practitioners. J Med Internet Res. Feb 08, 2021;23(2):e26433.
128. Estudio sobre la consulta de salud virtual y sus beneficios para el sistema sanitario. EsadeGov. Jul 16, 2020. URL: https:/ /www.esade.edu/faculty-research/es/esadegov/media/
129. Lopez Guzman Y, Barros Castillo SM, Leal Betancourt MI. Condiciones de vulnerabilidad, sociodemográficas y clínicas de la población con COVID-19 incluida en la estrategia de atención primaria en salud. Mosquera, 2020. Universidad del Rosario. Oct 2021. URL: https://repository.urosario.edu.co/bitstream/handle/10336/33058/LopezGuzman-YudiCarolina-2021. pdf?sequence=6&isAllowed=y [accessed 2022…
130. Gorgojo Martínez JJ, Murillo AZ, Rubio Herrera MÁ, Lesmes IB. TELECONSULTA en Endocrinología y Nutrición en tiempos de la pandemia COVID-19 y más allá. Sociedad Española de Endocrinología y Nutrición. URL: https://www. seen.es/ModulGEX/workspace/publico/modulos/web/docs/apartados/1433/160620_105727_7128864936.pdf [accessed 2024-11-06]
131. Hamui-Sutton L, Halabe-Cherem J. Videoconsultas: alcances y limitaciones. Medicina Interna de México. 2021;37(2):261-266.
132. La Telemedicina Cara a Cara. Comité de ética asistencial de Atención Primaria de Bizkaia. Dec 2020. URL: https://osalde. org/wp-content/uploads/2021/01/Telemedicina-aspectos-%C3%A9ticos-CEAAPB.pdf [accessed 2022-10-26]
133. La Atención Primaria Rural en España lanza un grito de socorro para su supervivencia. Médicos y Pacientes. URL: http:/ /www.medicosypacientes.com/articulo/la-atencion-primaria-rural-en-espana-lanza-un-grito-de-socorro-para-su-supervivencia [accessed 2022-11-05]
Kludacz-Alessandri M, Walczak R, Hawrysz L, Korneta P. The Quality of Medical Care in the Conditions of the COVID-19 Pandemic, with Particular Emphasis on the Access to Primary Healthcare and the Effectiveness of Treatment in Poland. J Clin Med. Aug 09, 2021;10(16):3502
