# Supplementary material for: Global Evidence on the Sustainability of Telemedicine in Outpatient and Primary Care During the First 2 Years of the COVID-19 Pandemic: Scoping Review Using the Nonadoption, Abandonment, Scale-Up, Spread, and Sustainability (NASSS) Framework
Source: Interact J Med Res. 2025 Feb 28;14:e45367. doi: 10.2196/45367 (PMC11909490; doi:10.2196/45367)
Supplement: Multimedia Appendix 4 [file ijmr_v14i1e45367_app4.xlsx]

## Sheet: Instructions
		Instructions
		Fill in the study section details based on the abstract. Scan the abstract for evidence of the various domain details. Allocate sentences in the abstract to the relevant domain as appropriate. If no evidence provided for a particular domain, note 'Not specified in abstract'. As general guidance:
		Background>>>Columns AC/AD (Domain 5 or 6)
		Methods>>>> Columns J-N (study characteristics), Z-AB (domain 4 – adopters)
		Results>>> The whole Results section into Column O. Specific sentences as appropriate across the various domains depending on what it says.
		Discussion>>>>Columns AE (Domain 7)

## Sheet: NASSS domain details
	Information Extracted from
	[1] Greenhalgh T, Abimbola S. The NASSS Framework - A Synthesis of Multiple Theories of Technology Implementation. Stud Health Technol Inform. 2019 Jul 30;263:193-204. doi: 10.3233/SHTI190123. PMID: 31411163.
	[2] NASSS-CAT tools © IRIHS group, University of Oxford, and mHabitat
			Detailed description		Subdomains considered
	Domain 1	Condition	"Domain 1 in the NASSS framework is the condition (perhaps an illness, such as diabetes, or risk state, such as increased tendency to falls). The human body is of course a complex system, as is the family and community in which the sick person is cared for. The most obvious theoretical influences on this domain are biomedical and epidemiological theories of disease (which often but not always all…		"1a. Sociological: Many people with the condition have social or cultural factors that could affect their ability to benefit from the technology or service." (2)
	Domain 2	Technology	"There are significant uncertainties in what the technology is (e.g. it hasn’t been fully developed yet) There are significant uncertainties in where the technology will come from (e.g. supply chain issues, substitutability) There are significant uncertainties about the technology’s performance and dependability (e.g. bugs, crashing, cutting out) There are significant uncertainties about the tech…		2a. Technology performance and and dependability (e.g. bugs, crashing, cutting out) 2b. Technology knowledge created by it - Technology usability and acceptability (e.g. key people don’t trust the data it provides) 2c. Technology - knowledge to use it. Do patients staff/need information to use the technology, is this easy to learn? 2d. Technology requires major changes to service/patient tasks an…
	Domain 3	Value Proposition	"The value to the intended users (e.g. patients, clinicians) is uncertain The value to the healthcare system (e.g. from efficacy and cost-effectiveness studies) is uncertain The value to this particular healthcare organisation, given the current situation locally, is uncertain The technology could generate a negative value (costs are likely to outweigh benefits) for some stakeholders" (2)	"Domain 3 is the value proposition – both supply-side (value to the developer and/or healthcare system) and demand-side (value to the patient and/or insurer). Relevant to Domain 3 are various theories of value generation. [...] The level of transaction costs on any given patient-provider interface is influenced by technology; and can be measured in terms of the number and duration of steps involv…	3a. Value proposition (Supply-side if related to staff or health service provision - efficacy and cost-effectiveness) 3b. Value proposition (Demand-side value for patients in terms of accces, depending on the stakeholders or adopters reported)
	Domain 4	Adopter System	"Domain 4 is the adopter system: the staff, patients and carers who will be expected to use the technology (but who may refuse to use it or find they are unable to use it). Complexity in Domain 4 occurs not only when using the technology requires knowledge or skills the user does not have but also when the roles and practices assumed by the technology threaten deeply held values or norms – for ex…	Does the technology imply shifting the work of care from clinician to patient? Does this places new demands on the sick?	4a. Staff (if reported) 4b. Patients (if reported)
	Domain 5	Healthcare organisation	"The organisation’s capacity to take on technological innovations is limited The organisation is not ready for this particular innovation The organisation would find it hard to commission/purchase the innovation The work needed to introduce and routinise the innovation has been underestimated and/or inadequately resourced The organisation(s) involved are likely to have significant restructurings …	"Well-led organisations with flat hierarchies, devolved decision-making, slack resources and a risk- taking climate find it easier to innovate than those lacking these features [... routines of] capturing knowledge from outside the organisation and disseminating it internally), [...] ‘disruptive innovation’ of the rip-and-replace school succeeds far less often than a more incremental approach to …
	Domain 6	Wider System	Domain 6 is the wider system. There are many potentially relevant theories that suggest how external social, political, technological and economic context may affect the uptake of innovations. […] “institutional pillars”: regulative (laws, regulations and contracts which stipulate what must happen), normative (professional and societal expectations about what should happen) and cultural-cognitive…	"The political and/or policy climate is adverse Professional bodies are opposed to the innovation or don’t actively support it Patient organisations and lobbying groups are opposed to the innovation or don’t actively support it The regulatory context is adverse The commercial context is adverse Opportunities for learning from other (similar) organisations are limited Introduction of the technolog…
	Domain 7	Continuous embedding and adaptation over time	"Domain 7 is continuous embedding and adaptation over time (of both the technology and the service or organisation). Relevant theory here includes Everett Rogers’ consistent finding that ‘potential for reinvention’ is a key determinant of successful adoption of an innovation [28], and also to the notion of organisational resilience, which has been defined as “the intrinsic ability of a system to …	Each domain likely to change considerably over the next 3-5 years. Do patients/staff wish to adapt the technology further?
	Sources: (1) Abimbola et al (2019); (2) NASSS-CAT tools © IRIHS group, University of Oxford, and mHabitat

## Sheet: Extraction sheet
											Study						NASSS Domains
																	Domain 1 Condition			Domain 2 Technology					Domain 3 value Proposition			Domain 4 Adopters			Domain 5 Organisation	Domain 6 Wider system	Domain 7
																	"Think about the illness or other condition that the technology is designed for – and what sort of person has that condition." [2] or any references to the people who received the intervention using the technology			"The technology (e.g. a tool or piece of software), and how it might affect care" [2]. See the domain details tab for additional information.					"What kind of value the technology might generate for different groups of people. (‘Value’ can be financial, such as profit, or non-financial, such as control of symptoms)" [2]			"Who is intended to use the technology and what changes it will bring for them."			"Some organisations are better at taking up innovations than others." [2] Reflections on the pace of the innovation during the pandemic or previously	"External conditions that could complicate adoption and spread of the innovation" [2]	The authors have reported sustainability of the solution or scope/desire for further adaptation/embedding.
key	Author year	Reference Number	title	First reviewer	Second reviewer (add name when completed)	abstract	Found online?	Rayyan inclusion notes	doi	keywords	Country of study. Note: if not specified in the abstract look for corresponding author institution/location	Theme used for selection (Clinician-Patient relationship or Health Inequalities or Patient experience or a combination of these). Note: if it refers to a patient survey, likely will be about 'Patient experience'. If clinicians surveyed, then 'Clinician-Patient relationship'. If there is a mention to particular population groups in the results, then health inequalities too (mention which ones in c…	Methodology (select survey/questionnaire, descriptive, interview, systematic review if academic OR commentary/report/policy, etc if not an academic abstract)	Design (Cross sectional, Longitudinal, not applicable if not a study)	Sample Size	Impacts/Wider findings ("results" section from abstract or whole extract if commentary)	1. Condition/Illness/Multimorbidity.	Add specialty if no condition specified	1a. Sociocultural factors related to the illness (individual/family/chronic), links with socioeconomic status of the population. Here identify any potential areas of health inequalities (age, gender, maternity status, disability status, chronic conditions, poverty, urban/rural, migrant, ethnicity, ability to speak the country's language).	2. Technology description Options: Video, Telephone, Both, or Not specified in abstract. If another system (e-consults, remote monitoring, email, etc, please include)	2a. Technology performance and and dependability (e.g. bugs, crashing, cutting out). Note elements of technology requirements here (broadband, devices, etc).	2b. Technology knowledge/data created by it - Technology usability and acceptability (e.g. key people don’t trust the data it provides - note this includes clinical data or information for the patient as resulting from the clinical interaction)	2c. Technology - knowledge to use it. Do patients staff/need information to use the technology, is this easy to learn/use?	2d. Technology requires major changes to service/patient tasks and routines	3. Value proposition (supply or demand side, or both)	3a. Articulate Value proposition (Supply-side if related to staff or health service provision - efficacy and cost-effectiveness). Note: Include here anything related to patient-clinician relationship, or anything that physicians said.	3b. Articulate Value proposition (Demand-side value for patients in terms of accces, depending on the stakeholders or adopters reported). Note: Include here anything that patients said regarding their experience including advantages/disadvantages.	4. Adopters reported in the study (Providers, Staff Clinical/Non-Clinical, Patients - passive/active input provided, Parents/Carers - available, type of input)	4a. Staff (if reported) - are they all 'doctors', what nurses, what managers?	4b. Patients (if reported) - did they receive the teleconsultation or not?	5. Organisations/Capacity to innovate in general/ Readiness-Pace of adoption/Funding decision/Extent of change to organisational routines/Work needed to plan, implement and monitor change	6. Wider system/Political-Policy context/Regularory-legal issues/Professional Bodies/Sociocultural context/Interorganisational networking	7. Embedding and adapting over time/Scope for adaptation over time/Organisational resilience. Note: Might be useful to report to the conclusions section, or other abstract parts relating future use or modifications needed to maintain this type of service, or any sections referring to acceptability, sustainability or scale up
